# Supplementary material for: ShadowCaster: Compositional Methods under the Shadow of Phylogenetic Models to Detect Horizontal Gene Transfers in Prokaryotes
Source: Genes (Basel). 2020 Jul 7;11(7):756. doi: 10.3390/genes11070756 (PMC7397055; doi:10.3390/genes11070756)
Supplement: Supplementary file 1 [file genes-11-00756-s001.zip]

Archive with 2 entries (2 files):
- File S1.docx
- FileS2-Llist_genomes_used_comparison.xlsx
