# Supplementary material for: ShadowCaster: Compositional Methods under the Shadow of Phylogenetic Models to Detect Horizontal Gene Transfers in Prokaryotes
Source: Genes (Basel). 2020 Jul 7;11(7):756. doi: 10.3390/genes11070756 (PMC7397055; doi:10.3390/genes11070756)
Supplement: Supplementary file 1 [file genes-11-00756-s001.zip › FileS2-Llist_genomes_used_comparison.xlsx]

## Sheet: sampled_genomes
#assembly_accession	WGS_master	taxid	species_taxid	organism_name	assembly_level
GCF_000633475.1	AYMH00000000.1	1397276	1397276	Bacillus sp. H1a	Contig
GCF_002155145.1		698828	698828	Kushneria sp. X49	Complete Genome
GCF_002027145.1	MWJN00000000.1	1652100	1652100	Microbispora sp. GKU 823	Contig
GCF_000428905.1	AUAV00000000.1	1121922	56807	Glaciecola pallidula DSM 14239 = ACAM 615	Scaffold
GCF_000347175.1	ANIK00000000.1	1218565	28452	Leptospira alstonii serovar Sichuan str. 79601	Contig
GCF_000284375.1		1037409	375	Bradyrhizobium japonicum USDA 6	Complete Genome
GCF_900142615.1	FRBM00000000.1	1423959	1423959	Chryseobacterium contaminans	Scaffold
GCF_000219645.1	AFOF00000000.1	709797	709797	Bradyrhizobiaceae bacterium SG-6C	Chromosome
GCF_001718955.1		1503054	1503054	Burkholderia stagnalis	Complete Genome
GCF_001457415.1	CYUM00000000.1	1689269	1689269	Gorillibacterium sp. SN4	Scaffold
GCF_000950095.1	JZSP00000000.1	318456	318456	Photobacterium kishitanii	Contig
GCF_000497655.1	APJE00000000.1	1297864	1297864	Afipia sp. OHSU_I-C6	Contig
GCF_000257645.1	AJHJ00000000.1	932213	932213	Serratia sp. M24T3	Contig
GCF_000420425.1	ATUX00000000.1	1120947	183916	Actinomyces vaccimaxillae DSM 15804	Contig
GCF_001836955.1	LTPZ00000000.1	1715076	1715076	Staphylococcus sp. HMSC063A07	Scaffold
GCF_000023705.1		583345	359408	Methylotenera mobilis JLW8	Complete Genome
GCF_000156395.1	ABXV00000000.2	500637	158850	Providencia rustigianii DSM 4541	Scaffold
GCF_900176495.1	FWXZ00000000.1	1898207	1898207	Clostridiales bacterium	Contig
GCF_000718615.1	JOBG00000000.1	1464077	1464077	Streptomyces purpeochromogenes	Contig
GCF_000614585.1	BAKX00000000.1	1236526	266762	Porphyromonas gingivicanis JCM 15907	Contig
GCF_000504205.1	AZAJ00000000.1	1090322	2221	Methanolobus tindarius DSM 2278	Contig
GCF_002100145.1	JXQD00000000.1	1603038	1603038	Vibrio sp. qd031	Scaffold
GCF_000720535.1	JOAZ00000000.1	1944	1944	Streptomyces halstedii	Contig
GCF_001836865.1	LTQE00000000.1	1715178	1715178	Staphylococcus sp. HMSC062C03	Scaffold
GCF_001591305.1	BCUN00000000.1	1223534	135719	Sphingobium amiense NBRC 102518	Contig
GCF_900166635.1	FVZA00000000.1	1926285	1926285	Oceanobacillus timonensis	Scaffold
GCF_000006565.2	ABPA00000000.2	508771	5811	Toxoplasma gondii ME49	Chromosome
GCF_001908815.1		56460	56460	Xanthomonas vesicatoria	Complete Genome
GCF_000284615.1		1163748	2743	Marinobacter hydrocarbonoclasticus ATCC 49840	Complete Genome
GCF_000178415.2	ADNR00000000.2	243261	243261	Burkholderia sp. Ch1-1	Scaffold
GCF_002200835.1	AVCX00000000.1	1220589	202611	Lysinibacillus odysseyi 34hs-1 = NBRC 100172	Contig
GCF_001939825.1	MOYM00000000.1	1641707	1641707	Stenotrophomonas sp. TD3	Contig
GCF_000465935.2	AVOF00000000.1	1386078	1386078	Pseudomonas sp. EGD-AK9	Contig
GCF_000763825.1	JRKR00000000.1	1545044	1545044	Paracoccus sanguinis	Contig
GCF_000145255.1		395494	370405	Gallionella capsiferriformans ES-2	Complete Genome
GCF_001517405.1		1619313	1619313	Erwinia gerundensis	Complete Genome
GCF_000013645.1		266265	36873	Paraburkholderia xenovorans LB400	Complete Genome
GCF_001518995.2		1779382	1779382	Rhodothermaceae bacterium RA	Complete Genome
GCF_001634945.1	LWEZ00000000.1	1822234	1822234	Alcanivorax sp. HI0044	Contig
GCF_001434335.1	AZFM00000000.1	1423763	227944	Lactobacillus kalixensis DSM 16043	Scaffold
GCF_000430805.1	AUMS00000000.1	1121275	362520	Chitinilyticum aquatile DSM 21506	Scaffold
GCF_001700325.1	MATO00000000.1	33977	33977	Caryophanon latum	Contig
GCF_001192835.1	BBYI00000000.1	1678841	1678841	Lentimicrobium saccharophilum	Scaffold
GCF_000337795.1	AOLP00000000.1	662478	35745	Haloferax denitrificans ATCC 35960	Contig
GCF_002117105.1		716816	716816	Oceanicoccus sagamiensis	Complete Genome
GCF_000285535.1	CAET00000000.1	1033734	1033734	Bacillus timonensis	Scaffold
GCF_900129575.1	FQWE00000000.1	271157	271157	Flavobacterium segetis	Scaffold
GCF_000428525.1	AUAC00000000.1	1121948	287478	Hellea balneolensis DSM 19091	Scaffold
GCF_000752475.1	CCFL00000000.1	1461579	1461579	Haemophilus massiliensis	Contig
GCF_900156795.1	FTOS00000000.1	1473	1473	Virgibacillus pantothenticus	Scaffold
GCF_000970325.1		1434104	2226	Methanococcoides methylutens MM1	Complete Genome
GCF_000341245.1	ANAD00000000.1	1245472	141692	Nocardiopsis halophila DSM 44494	Contig
GCF_000024285.1		521098	405212	Alicyclobacillus acidocaldarius subsp. acidocaldarius DSM 446	Complete Genome
GCF_002142115.1	NASF00000000.1	1970457	1970457	Gilliamella sp. NO14	Contig
GCF_001637315.1	LSZA00000000.1	399101	399100	Phormidium willei BDU 130791	Contig
GCF_000787715.1	BBPI00000000.1	1219049	28213	Sphingomonas parapaucimobilis NBRC 15100	Contig
GCF_001913705.1	MKQD00000000.1	1742724	1742724	Thalassotalea sp. PP2-459	Scaffold
GCF_002099185.1	NBCN00000000.1	1907777	1907777	Streptomyces sp. CB03238	Scaffold
GCF_002138995.1	MJLC00000000.1	1895624	1895624	Campylobacter sp. P148	Scaffold
GCF_001884045.1	MACF00000000.1	857402	857402	Bacillus sp. 0711P9-1	Contig
GCF_000421405.1	ATWY00000000.1	1280683	1280683	Butyrivibrio sp. NC2007	Contig
GCF_000465875.3	AVOG00000000.2	1386079	1386079	Alcaligenes sp. EGD-AK7	Contig
GCF_000721955.1	JOCV00000000.1	1463911	1463911	Streptomyces sp. NRRL S-481	Scaffold
GCF_900156015.1	FTMT00000000.1	1907398	1907398	Chryseobacterium sp. RU33C	Contig
GCF_000475355.1	AXBW00000000.1	1396859	1396859	Marinobacter sp. C1S70	Contig
GCF_000621185.1	JHYZ00000000.1	1121863	435910	Franconibacter pulveris DSM 19144	Scaffold
GCF_001812445.1	LTEF00000000.1	1739360	1739360	Staphylococcus sp. HMSC073C02	Scaffold
GCF_900078775.1		1791	1791	Mycobacterium aurum	Complete Genome
GCF_000152625.1	AALY00000000.1	89187	314263	Roseovarius nubinhibens ISM	Scaffold
GCF_001467455.1	LNRW00000000.1	1759069	1759069	Sphingopyxis sp. H080	Contig
GCF_900100855.1	FNCB00000000.1	86103	86103	Idiomarina zobellii	Scaffold
GCF_000719275.1	JOFP00000000.1	53371	53371	Pilimelia anulata	Contig
GCF_900099065.1	FMSQ00000000.1	710393	104628	Helicobacter suis HS1	Scaffold
GCF_000502855.1	AYWY00000000.1	1287106	1287106	Mesorhizobium sp. L2C067A000	Contig
GCF_001519065.1	LLZQ00000000.1	1739113	1739113	Novosphingobium sp. FSW06-99	Scaffold
GCF_001613065.1	BDBQ00000000.1	1210084	282684	Nocardia miyunensis NBRC 108239	Contig
GCF_000186425.1	AEQP00000000.1	887898	47671	Lautropia mirabilis ATCC 51599	Scaffold
GCF_001425575.1	LMRD00000000.1	1736378	1736378	Aurantimonas sp. Leaf443	Contig
GCF_000700025.1	JNFH00000000.2	2248	2248	Halorubrum saccharovorum	Contig
GCF_900012565.1	FCNQ00000000.1	1183434	1183413	Agrobacterium genomosp. 9 str. Hayward 0363	Scaffold
GCF_000381605.1	ARME00000000.1	1267534	1267534	Acidobacteriaceae bacterium KBS 89	Scaffold
GCF_001294685.1	LGOW00000000.1	86102	86102	Idiomarina abyssalis	Contig
GCF_000176215.1	ACZT00000000.1	675810	675810	Vibrio sp. RC341	Contig
GCF_000422725.1	AUGP00000000.1	1121898	426226	Flavobacterium subsaxonicum WB 4.1-42 = DSM 21790	Scaffold
GCF_000763385.1	JQFA00000000.1	1229172	1229172	Leptolyngbya sp. KIOST-1	Contig
GCF_000588255.1	JFXL00000000.1	1310779	1310779	Acinetobacter sp. 1424608	Contig
GCF_002102115.1	LQOS00000000.1	126673	126673	Mycobacterium doricum	Contig
GCF_900142365.1	FRAP00000000.1	1848	1848	Pseudonocardia thermophila	Contig
GCF_000420605.1	ATVG00000000.1	1121364	441501	Corynebacterium massiliense DSM 45435	Scaffold
GCF_000423165.1	AUHL00000000.1	1122124	431675	Idiomarina sediminum DSM 21906	Scaffold
GCF_001837525.1	LTPA00000000.1	1715063	1715063	Staphylococcus sp. HMSC069E09	Scaffold
GCF_001672665.1	LZKF00000000.1	1834131	1834131	Mycobacterium sp. E2238	Contig
GCF_000725565.1	JOCK00000000.1	1950	1950	Streptomyces peucetius	Scaffold
GCF_000337075.1	AOJO00000000.1	1227481	1227480	Halorubrum hochstenium ATCC 700873	Contig
GCF_001663795.1		1308	1308	Streptococcus thermophilus	Complete Genome
GCF_002113055.1	NEJI00000000.1	1981731	1981731	Pseudomonas sp. B27(2017)	Contig
GCF_001428405.1	LMSL00000000.1	1736407	1736407	Frateuria sp. Soil773	Scaffold
GCF_000306725.1		1094980	420950	Methanolobus psychrophilus R15	Complete Genome
GCF_001639125.1		195	195	Campylobacter coli	Complete Genome
GCF_001594205.1		1280	1280	Staphylococcus aureus	Complete Genome
GCF_001427905.1	LMEF00000000.1	1736533	1736533	Flavobacterium sp. Root420	Scaffold
GCF_000422705.1	AUGO00000000.1	1121897	344881	Flavobacterium soli DSM 19725	Scaffold
GCF_000012985.1		349521	158327	Hahella chejuensis KCTC 2396	Complete Genome
GCF_000189255.1	AEVS00000000.1	945543	170652	Vibrio brasiliensis LMG 20546	Contig
GCF_001468185.1	LODK00000000.1	1348394	1348394	Pseudoalteromonas sp. H100	Scaffold
GCF_000143145.1		582899	53399	Hyphomicrobium denitrificans ATCC 51888	Complete Genome
GCF_000692055.1	JMGB00000000.1	1472720	1472720	Staphylococcus sp. TE8	Scaffold
GCF_000588015.1	JFXG00000000.1	1310756	1310756	Acinetobacter sp. 1294243	Contig
GCF_000524275.1	JANT00000000.1	1161414	1161414	Streptococcus sp. BS21	Contig
GCF_001485375.1	BBOE00000000.1	1560358	1560358	Type-F symbiont of Plautia stali	Contig
GCF_900167315.1	FUWQ00000000.1	1945884	1945884	Coriobacteriaceae bacterium KH1P3	Scaffold
GCF_001421165.1	LMKB00000000.1	1735673	1735673	Frigoribacterium sp. Leaf8	Scaffold
GCF_000752095.1	CCMM00000000.1	1504823	1504823	bacterium LF-3	Contig
GCF_000304335.1	CAJF00000000.1	1194165	671622	Microbacterium yannicii PS01	Contig
GCF_000422785.1	AUGS00000000.1	1122601	197461	Nesiotobacter exalbescens DSM 16456	Scaffold
GCF_000633455.1	AYMG00000000.1	947309	947309	Pedobacter jeongneungensis	Contig
GCF_001836345.1	LTRC00000000.1	1715058	1715058	Streptococcus sp. HMSC056D01	Scaffold
GCF_000711875.1	JONM00000000.1	1120999	396808	Andreprevotia chitinilytica DSM 18519	Scaffold
GCF_000421865.1	ATXV00000000.1	1298859	1298859	Burkholderia sp. URHA0054	Scaffold
GCF_000013145.1		205920	945	Ehrlichia chaffeensis str. Arkansas	Complete Genome
GCF_002198655.1	MWLN00000000.1	1962180	1962180	Kineosporia sp. A 224	Scaffold
GCF_001029505.1	LEKH00000000.1	909625	909625	Rubrobacter aplysinae	Scaffold
GCF_000012825.1		435590	821	Bacteroides vulgatus ATCC 8482	Complete Genome
GCF_000024685.1		481743	481743	Paenibacillus sp. Y412MC10	Complete Genome
GCF_000702425.1	JNIE00000000.1	1313265	1313265	Thermocrinis sp. GBS	Scaffold
GCF_001641335.1	LVEM00000000.1	1803665	1803665	Bradyrhizobium stylosanthis	Contig
GCF_000297395.2	CAIE00000000.1	1150864	285679	Micromonospora lupini str. Lupac 08	Scaffold
GCF_000428725.1	AUAM00000000.1	1278312	444919	Psychromonas aquimarina ATCC BAA-1526	Scaffold
GCF_000614025.1	BAKF00000000.1	1236508	596085	Prevotella aurantiaca JCM 15754	Contig
GCF_001657475.1	LXEY00000000.1	1837282	1837282	Enteractinococcus helveticum	Contig
GCF_000443775.1	ANOC00000000.1	654421	654421	Anoxybacillus sp. SK3-4	Contig
GCF_001806795.1	LWOW00000000.1	1581055	1581055	Brevibacterium sp. HMSC22B09	Scaffold
GCF_000718625.1	JOBD00000000.1	67315	67315	Streptomyces lavenduligriseus	Contig
GCF_000380225.1	ARCP00000000.1	1128427	1128427	filamentous cyanobacterium ESFC-1	Scaffold
GCF_000374145.1	ARFG00000000.1	1122218	217219	Meganema perideroedes DSM 15528	Scaffold
GCF_000428825.1	AUAR00000000.1	1121411	29503	Desulfomicrobium escambiense DSM 10707	Scaffold
GCF_000957065.1	JZZB00000000.1	1619244	1619244	Enterobacter cloacae complex sp. 35669	Contig
GCF_002174455.1	NIBQ00000000.1	1834192	1834192	Enterococcus sp. 9D6_DIV0238	Scaffold
GCF_000733945.1	JPOL00000000.1	1392489	1392489	Leeuwenhoekiella sp. MAR_2009_132	Contig
GCF_002008345.1	MRAE00000000.1	1962263	1962263	Clostridium sp. IEH 97212	Contig
GCF_001447195.1	LFRI00000000.1	70584	70584	Aquabacterium parvum	Contig
GCF_000526715.1	JAGP00000000.1	1168067	63658	Thiomicrospira kuenenii DSM 12350	Contig
GCF_000499185.1	AWUO00000000.1	1394176	1394176	Bifidobacterium sp. A11	Contig
GCF_000013165.1		222891	951	Neorickettsia sennetsu str. Miyayama	Complete Genome
GCF_001884135.1	MAOC00000000.1	1866311	1866311	Bacillus sp. 4049	Contig
GCF_000429405.1	AUBU00000000.1	1120966	264027	Algoriphagus marincola DSM 16067	Scaffold
GCF_002026255.1	LPVH00000000.1	1769292	1769292	Vibrio sp. L85	Contig
GCF_001320245.1	BCBA00000000.1	1661039	1661039	Pseudomonas sp. NBRC 111124	Contig
GCF_000517685.1	JACR00000000.1	936587	936587	Streptococcus sp. OBRC6	Contig
GCF_001596155.1		1484116	1484116	Hymenobacter sp. PAMC 26554	Complete Genome
GCF_000006965.1		266834	382	Sinorhizobium meliloti 1021	Complete Genome
GCF_000764555.1		1547445	1547445	Francisella sp. FSC1006	Complete Genome
GCF_000523435.1	AMCN00000000.1	930089	5017	Bipolaris zeicola 26-R-13	Scaffold
GCF_001436135.1	AYZK00000000.1	1423810	381741	Lactobacillus thailandensis DSM 22698 = JCM 13996	Scaffold
GCF_001698225.1		2055	2055	Gordonia terrae	Complete Genome
GCF_001984195.1	MTQN00000000.1	1933817	1933817	Kribbella sp. ALI-6-A	Contig
GCF_002091475.1	BCTR00000000.1	1219041	330920	Sphingomonas azotifigens NBRC 15497	Contig
GCF_000159915.2	ACIE00000000.2	469618	856	Fusobacterium varium ATCC 27725	Scaffold
GCF_001942305.1	MKKE00000000.1	1904969	1904969	Saccharomonospora sp. CUA-673	Contig
GCF_002090095.1	BBRJ00000000.1	1570342	1570342	Demequina sp. NBRC 110053	Scaffold
GCF_000378305.1	ARKA00000000.1	1158761	1158761	Thioalkalivibrio sp. ALJ12	Scaffold
GCF_002119445.1		1428	1428	Bacillus thuringiensis	Complete Genome
GCF_002019795.1	MTIY00000000.1	1912214	1912214	Bacillus sp. FJAT-44921	Scaffold
GCF_000281145.1	AJWE00000000.1	1144314	1144314	Rhizobium sp. CF142	Contig
GCF_000730425.1		294	294	Pseudomonas fluorescens	Complete Genome
GCF_001807625.1	LWNP00000000.1	1581049	1581049	Neisseria sp. HMSC03D10	Scaffold
GCF_000762265.1		2162	2162	Methanobacterium formicicum	Complete Genome
GCF_000046685.1		283165	803	Bartonella quintana str. Toulouse	Complete Genome
GCF_002160255.1	NFKF00000000.1	1965579	1965579	Olsenella sp. An188	Contig
GCF_000472685.1	AXAD00000000.1	546899	546899	Bradyrhizobium sp. USDA 3384	Scaffold
GCF_000633295.1	AYMM00000000.1	1397277	1397277	Bacillus sp. H1m	Contig
GCF_002025705.1		303	303	Pseudomonas putida	Complete Genome
GCF_000517105.1	ALVT00000000.1	1173024	1173024	Fischerella sp. PCC 9605	Scaffold
GCF_001812365.1	LTEJ00000000.1	1739356	1739356	Anaerococcus sp. HMSC065G05	Scaffold
GCF_001807955.1	LUAD00000000.1	1581087	1581087	Morganella sp. HMSC11D09	Scaffold
GCF_000241835.1	AHGS00000000.1	1120227	285562	Streptomyces coelicoflavus ZG0656	Contig
GCF_000963885.1	BALE00000000.1	1231623	444053	Tanticharoenia sakaeratensis NBRC 103193	Contig
GCF_001466725.1		1526571	1526571	Lacimicrobium alkaliphilum	Complete Genome
GCF_000383935.1	ARPE00000000.1	1157634	1157634	Streptomyces sp. Amel2xE9	Scaffold
GCF_000175075.1	ACPC00000000.1	406124	406124	Bacillus sp. m3-13	Contig
GCF_000956335.1	JOOM00000000.1	5857	5857	Plasmodium fragile	Scaffold
GCF_000425585.1	AUDS00000000.1	1123356	249	Terrimonas ferruginea DSM 30193	Scaffold
GCF_002080455.1		1972846	1972846	Streptomyces sp. Sge12	Complete Genome
GCF_002005485.1		318683	318683	Gluconobacter albidus	Complete Genome
GCF_900183575.1	FXUZ00000000.1	1285	1285	Staphylococcus intermedius	Contig
GCF_000687775.1	JHXS00000000.1	1408461	35768	Mycoplasma felifaucium ATCC 43428	Contig
GCF_900155605.1	FTLP00000000.1	1852376	1852376	Actinomyces sp. Marseille-P2818	Scaffold
GCF_001696615.2	MBPQ00000000.2	1879049	1879049	Acinetobacter sp. WCHA34	Scaffold
GCF_001597855.1	LUHI00000000.1	52271	52271	Anabaena sp. CA = ATCC 33047	Scaffold
GCF_900107225.1	FNPE00000000.1	558537	558537	Delftia lacustris	Contig
GCF_000760195.1	JNAV00000000.1	1499499	1499499	Prochlorococcus sp. MIT 0602	Contig
GCF_001717135.1	MCGH00000000.1	1432052	1432052	Eisenbergiella tayi	Scaffold
GCF_002077075.1	LCWM00000000.1	1650659	1650659	Thermoproteus sp. CP80	Contig
GCF_001612615.1	BDAU00000000.1	1379680	756689	Nocardia amikacinitolerans NBRC 108937	Contig
GCF_001700945.1		1033922	1033922	Rhodococcus sp. WB1	Complete Genome
GCF_001995355.1	MUFL00000000.1	1909491	1909491	Salinivibrio sp. PR919	Contig
GCF_000020985.1		289376	28262	Thermodesulfovibrio yellowstonii DSM 11347	Complete Genome
GCF_000833535.1		177416	263	Francisella tularensis subsp. tularensis SCHU S4	Complete Genome
GCF_000495475.1	ASGZ00000000.1	1324957	1431545	Candidatus Halobonum tyrrellensis G22	Contig
GCF_001426825.1	LMFM00000000.1	1736551	1736551	Sphingomonas sp. Root50	Scaffold
GCF_001984155.1	MTQO00000000.1	1933779	1933779	Actinosynnema sp. ALI-1.44	Contig
GCF_001573085.1		470	470	Acinetobacter baumannii	Complete Genome
GCF_001519055.1	LLZR00000000.1	1739114	1739114	Novosphingobium sp. Fuku2-ISO-50	Scaffold
GCF_001942265.1	MKKD00000000.1	1517936	1517936	Rhodococcus sp. CUA-806	Contig
GCF_001259595.1	JHEE00000000.1	1478142	1478142	Pseudomonas sp. 250J	Contig
GCF_000383775.1	AICX00000000.1	928729	129922	Saccharomonospora halophila 8	Scaffold
GCF_000020905.1		490899	94694	Desulfurococcus amylolyticus 1221n	Complete Genome
GCF_000247995.1	BAFE00000000.1	1089455	746032	Mobilicoccus pelagius NBRC 104925	Contig
GCF_900129905.1	FQXG00000000.1	299255	299255	Ferrimonas marina	Scaffold
GCF_000313875.1	AMXV00000000.1	1069631	1069631	Alcaligenes sp. HPC1271	Contig
GCF_002160495.1	NFKR00000000.1	1965571	1965571	Erysipelatoclostridium sp. An173	Contig
GCF_000588535.1	JFYC00000000.1	1310791	1310791	Acinetobacter sp. 742879	Contig
GCF_900156625.1	FTOB00000000.1	143224	143224	Zobellia uliginosa	Contig
GCF_001953865.1	MQUQ00000000.1	76021	76021	Amycolatopsis coloradensis	Scaffold
GCF_000018425.1		477974	471827	Candidatus Desulforudis audaxviator MP104C	Complete Genome
GCF_000934465.1	JXWY00000000.1	569857	569857	Staphylococcus microti	Contig
GCF_000332735.1		1194526	1292	Staphylococcus warneri SG1	Complete Genome
GCF_001295775.1	LJIA00000000.1	1523428	1523428	beta proteobacterium AAP99	Contig
GCF_002101955.1	LQPX00000000.1	1788	1788	Mycobacterium terrae	Contig
GCF_000023065.1		595494	43948	Tolumonas auensis DSM 9187	Complete Genome
GCF_001683815.1	LXTS00000000.1	1848188	1848188	Alcanivorax sp. CP2C	Contig
GCF_900078395.1	FKLA00000000.1	1720200	1720200	Anaerotruncus rubiinfantis	Contig
GCF_001266755.1		1696072	1696072	Microbacterium sp. CGR1	Complete Genome
GCF_000740055.1	BBJM00000000.1	1291743	1202668	Lactobacillus oryzae JCM 18671	Contig
GCF_001557225.1	LSJN00000000.1	1768777	1768777	Streptococcus sp. CCH8-C6	Contig
GCF_000374025.1	ARFA00000000.1	1123277	496058	Spirosoma panaciterrae DSM 21099	Scaffold
GCF_001424595.1	LMOS00000000.1	1736277	1736277	Curtobacterium sp. Leaf154	Contig
GCF_001884205.1	MAOG00000000.1	1866314	1866314	Bacillus sp. NH11B	Contig
GCF_002113325.1	NEHD00000000.1	1981674	1981674	Pseudomonas sp. R9(2017)	Scaffold
GCF_000218785.1	AFPO00000000.1	1036674	1036674	Idiomarina sp. A28L	Contig
GCF_002192455.1		1940	1940	Streptomyces albireticuli	Complete Genome
GCF_000023045.1		360911	360911	Exiguobacterium sp. AT1b	Complete Genome
GCF_000306015.1	AMSL00000000.1	440512	440512	Pseudomonas sp. Chol1	Contig
GCF_001298565.1	LJCU00000000.1	1592326	1592326	Actinobacteria bacterium OK006	Contig
GCF_001648675.1	LBAX00000000.1	456	456	Legionella jordanis	Scaffold
GCF_001652355.1	LPZM00000000.1	1852041	1852041	Rhodococcus sp. AJR001	Contig
GCF_000340825.1		1208918	33056	Candidatus Kinetoplastibacterium crithidii TCC036E	Complete Genome
GCF_001667015.1	LZIS00000000.1	1834143	1834143	Mycobacterium sp. E3198	Contig
GCF_001543085.1		1304	1304	Streptococcus salivarius	Complete Genome
GCF_001641615.1	LRRU00000000.1	1703256	1703256	Pseudoalteromonas gelatinilytica	Scaffold
GCF_001921825.1	MSJL00000000.1	1326	1326	Streptococcus acidominimus	Contig
GCF_900098805.1	FMSE00000000.1	1873462	1873462	Microbacteriaceae bacterium	Contig
GCF_000746095.1	JQKP00000000.1	1485544	1485544	Ferriphaselus sp. R-1	Scaffold
GCF_000832175.1	JXLT00000000.1	35841	35841	Bacillus thermoamylovorans	Scaffold
GCF_000721685.1	JOJK00000000.1	68237	68237	Streptomyces mediolani	Contig
GCF_000263855.1	AJWX00000000.1	1179778	1179778	Pseudomonas sp. M47T1	Contig
GCF_001442535.1		84531	84531	Lysobacter antibioticus	Complete Genome
GCF_000014925.1		290340	43663	Paenarthrobacter aurescens TC1	Complete Genome
GCF_000273175.1	AGXS00000000.1	997884	291645	Bacteroides nordii CL02T12C05	Scaffold
GCF_900177465.1	FXAH00000000.1	28094	28094	Paraburkholderia caryophylli	Scaffold
GCF_001995635.1	MUER00000000.1	1909454	1909454	Salinivibrio sp. MA421	Contig
GCF_001412595.1		1707785	1707785	Massilia sp. WG5	Complete Genome
GCF_000382165.1	ARNG00000000.1	1123054	368811	Rheinheimera perlucida DSM 18276	Scaffold
GCF_000355765.3		1288494	1288494	Nitrosospira lacus	Complete Genome
GCF_000771625.1	JDUT00000000.1	1437607	762210	Bifidobacterium saguini DSM 23967	Contig
GCF_900130025.1	FQXR00000000.1	1123281	165813	Sporanaerobacter acetigenes DSM 13106	Scaffold
GCF_001664325.1		1703964	1703964	Rhizobium sp. N621	Complete Genome
GCF_000170895.1	ABCS00000000.1	391625	191768	Plesiocystis pacifica SIR-1	Contig
GCF_001838765.1	LTMX00000000.1	1608860	1608860	Staphylococcus sp. HMSC34G04	Scaffold
GCF_000012505.1		316279	316279	Synechococcus sp. CC9902	Complete Genome
GCF_001591745.1	BCVM00000000.1	1348632	1365	Lactococcus plantarum NBRC 100936	Contig
GCF_000008725.1		272561	813	Chlamydia trachomatis D/UW-3/CX	Complete Genome
GCF_900115735.1	FOXO00000000.1	43305	43305	Butyrivibrio proteoclasticus	Scaffold
GCF_000160835.1	ACLL00000000.1	525309	227943	Lactobacillus antri DSM 16041	Scaffold
GCF_001811435.1	LTGB00000000.1	1739306	1739306	Staphylococcus sp. HMSC071G07	Scaffold
GCF_000568815.1		1150621	66821	Sulfurospirillum multivorans DSM 12446	Complete Genome
GCF_000178855.1	ADVG00000000.1	485913	363277	Ktedonobacter racemifer DSM 44963	Scaffold
GCF_000259365.1		1127744	1127744	Bacillus sp. JS	Complete Genome
GCF_900156835.1	FTOU00000000.1	405559	405559	Paracoccus saliphilus	Scaffold
GCF_001762735.1	MJXJ00000000.1	1903295	1903295	Campylobacter sp. BCW_6461	Scaffold
GCF_000519105.1	JAEW00000000.1	1121130	544645	Butyricimonas virosa DSM 23226	Scaffold
GCF_000559025.1	JAAN00000000.1	1442599	1244513	Luteimonas huabeiensis HB2	Contig
GCF_000981445.1		5866	5866	Babesia bigemina	Chromosome
GCF_001270565.1	LGUV00000000.1	1961	1961	Streptomyces virginiae	Contig
GCF_000382325.1	ARNO00000000.1	1123503	240237	Woodsholea maritima DSM 17123	Scaffold
GCF_001839445.1	LTLO00000000.1	1608907	1608907	Staphylococcus sp. HMSC74G05	Scaffold
GCF_900176135.1	FWWW00000000.1	645990	89967	Hymenobacter roseosalivarius DSM 11622	Contig
GCF_001488575.1		1407499	1407499	Halobacterium hubeiense	Complete Genome
GCF_000585395.1	JFBU00000000.1	915437	456493	Saccharibacillus sacchari DSM 19268	Scaffold
GCF_001650955.1	LXYP00000000.1	1849171	1849171	Sphingomonadales bacterium EhC05	Scaffold
GCF_000331225.1	ANFY00000000.1	1248916	1248916	Sandarakinorhabdus sp. AAP62	Contig
GCF_001811375.1	LTGE00000000.1	1739303	1739303	Staphylococcus sp. HMSC057A02	Scaffold
GCF_002108575.1	MTBM00000000.1	326523	326523	Neisseria zoodegmatis	Contig
GCF_001812155.1	LTET00000000.1	1739342	1739342	Lactobacillus sp. HMSC066G01	Scaffold
GCF_001429785.1	LMJF00000000.1	1736606	1736606	Lysobacter sp. Root916	Scaffold
GCF_001279925.1	LGDS00000000.1	1519487	1519487	Streptomyces sp. H036	Contig
GCF_000380585.1	AQYE00000000.1	1158758	1158758	Thioalkalivibrio sp. ALJ9	Contig
GCF_001635685.1	LWFF00000000.1	1822240	1822240	Erythrobacter sp. HI0063	Contig
GCF_000981895.1	LATD00000000.1	1417980	1417980	Streptomyces sp. NRRL B-24891	Contig
GCF_001669755.1	LZYC00000000.1	1524461	1524461	Pseudomonas sp. EGD-AKN5	Scaffold
GCF_000012625.1		110662	110662	Synechococcus sp. CC9605	Complete Genome
GCF_000253275.1		1034807	55197	Flavobacterium branchiophilum FL-15	Complete Genome
GCF_000368405.1	APPF00000000.1	520708	520708	Acinetobacter sp. NIPH 817	Scaffold
GCF_000423465.1	AUIA00000000.1	1122999	348582	Propionicicella superfundia DSM 22317	Scaffold
GCF_000733935.1	JPON00000000.1	438855	438855	Methylomarinum vadi	Contig
GCF_000236405.1		1075399	164514	Blattabacterium sp. (Cryptocercus punctulatus) str. Cpu	Complete Genome
GCF_000814825.1		1531429	1531429	Coriobacteriaceae bacterium 68-1-3	Complete Genome
GCF_000875945.1	JPZU00000000.1	1392836	1392836	Lachnospiraceae bacterium TWA4	Scaffold
GCF_000524375.1	JAQU00000000.1	1161413	1161413	Streptococcus sp. ACC21	Contig
GCF_001807795.1	LTZW00000000.1	1581077	1581077	Staphylococcus sp. HMSC10B09	Scaffold
GCF_000717055.1	JNXI00000000.1	68219	68219	Streptomyces iakyrus	Contig
GCF_001653235.1	LSBJ00000000.1	1380566	280754	Pochonia chlamydosporia 170	Scaffold
GCF_000420725.1	ATVM00000000.1	1122203	301092	Marinococcus halotolerans DSM 16375	Contig
GCF_000225605.1	AEVU00000000.1	983644	73501	Cordyceps militaris CM01	Scaffold
GCF_001436555.1	AYZR00000000.1	1423802	931534	Lactobacillus senioris DSM 24302 = JCM 17472	Scaffold
GCF_000179915.2		401053	870903	Terriglobus saanensis SP1PR4	Complete Genome
GCF_000974445.1	BBOJ00000000.1	68170	68170	Lechevalieria aerocolonigenes	Scaffold
GCF_900184245.1	FXXB00000000.1	1755098	1755098	Brachybacterium massiliense	Contig
GCF_000381505.1	ARLZ00000000.1	1158184	1158184	Thioalkalivibrio sp. ALM2T	Scaffold
GCF_000011305.1		196164	152794	Corynebacterium efficiens YS-314	Complete Genome
GCF_001905565.1	JMHQ00000000.1	1490485	1490485	Mycobacterium sp. SWH-M1	Contig
GCF_001522185.1	LOSU00000000.1	1637844	1637844	Burkholderia sp. RF2-non_BP3	Contig
GCF_001932335.1	MCIK00000000.1	1885029	1885029	Pseudonocardia sp. Ae168_Ps1	Scaffold
GCF_000196255.1		298386	74109	Photobacterium profundum SS9	Complete Genome
GCF_002139465.1	MJJZ00000000.1	1895595	1895595	Campylobacter sp. P0021	Scaffold
GCF_001553645.1		1785996	1785996	Leptotrichia sp. oral taxon 847	Complete Genome
GCF_000964075.1	JZRG00000000.1	1628191	1628191	Brevundimonas sp. KM4	Contig
GCF_001190945.1		571913	571913	Luteipulveratus mongoliensis	Complete Genome
GCF_000282275.2	AKJP00000000.2	1144328	1144328	Pseudomonas sp. GM30	Contig
GCF_000559065.1	AZRT00000000.1	1437448	571254	Ochrobactrum rhizosphaerae SJY1	Contig
GCF_001247745.1	LAIR00000000.1	1631356	1631356	Luteipulveratus halotolerans	Contig
GCF_000160035.2	ACIL00000000.3	592026	43997	Catonella morbi ATCC 51271	Scaffold
GCF_000633145.1	JJMR00000000.1	148446	148446	Burkholderia sp. A1	Contig
GCF_000802305.1	JTDK00000000.1	1348253	1348253	Microbacterium mangrovi	Contig
GCF_000255705.1	AIAB00000000.1	1123508	360055	Zavarzinella formosa DSM 19928	Scaffold
GCF_001632865.1		1889	1889	Streptomyces ambofaciens	Complete Genome
GCF_000337555.1	AOIO00000000.1	29540	64602	Natrialba asiatica DSM 12278	Contig
GCF_001811895.1	LTFF00000000.1	1739330	1739330	Olsenella sp. HMSC062G07	Scaffold
GCF_001514055.1	LMWP00000000.1	1903	1903	Streptomyces corchorusii	Scaffold
GCF_000209065.1	AAHK00000000.1	5693	5693	Trypanosoma cruzi	Scaffold
GCF_900005815.1	CVTM00000000.1	1844099	1844099	Pseudomonas sp. 31 E 5	Scaffold
GCF_001611555.1	LSGP00000000.1	1794912	1794912	Anaerosporomusa subterranea	Contig
GCF_000190575.1		667015	376805	Bacteroides salanitronis DSM 18170	Complete Genome
GCF_000177675.1	ADGX00000000.1	102897	102897	Frankia sp. EUN1f	Contig
GCF_002057455.1		1909395	1909395	Nonomuraea sp. ATCC 55076	Complete Genome
GCF_001433765.1	AZCN00000000.1	913848	1610	Lactobacillus coryniformis subsp. coryniformis KCTC 3167 = DSM 20001	Scaffold
GCF_001061305.1	JVXR00000000.1	2047	2047	Rothia dentocariosa	Scaffold
GCF_001613265.1	BDCA00000000.1	1210096	257274	Nocardia vermiculata NBRC 100427	Contig
GCF_001078415.1	ACTE00000000.1	457397	457397	Clostridium sp. 1_1_41A1FAA	Scaffold
GCF_000359605.1	APML00000000.1	1308866	470864	Gracilibacillus halophilus YIM-C55.5	Contig
GCF_001907295.1	MQVR00000000.1	208480	208480	Actinomyces nasicola	Scaffold
GCF_001870385.1	LZMR00000000.1	1855606	1855606	Polynucleobacter sp. MWH-Tro8-2-5-gr	Contig
GCF_002139665.1	MJKN00000000.1	1895609	1895609	Campylobacter sp. P0134	Scaffold
GCF_001500045.1	LQIX00000000.1	1772287	1772287	Mycobacterium sp. GA-1199	Contig
GCF_001679305.1	LZPG00000000.1	197575	197575	Haemophilus aegyptius	Scaffold
GCF_000498295.1	AYSH00000000.1	1408226	81947	Vagococcus lutrae LBD1	Scaffold
GCF_001619895.1	LRFD00000000.1	1391911	1391911	Micrococcus aloeverae	Contig
GCF_000242675.1	AGWI00000000.1	883109	56774	Eubacterium infirmum F0142	Scaffold
GCF_000708185.1	JMQF00000000.1	1489678	1489678	Deinococcus sp. RL	Contig
GCF_000411275.1	AGEO00000000.1	1078083	1078083	Staphylococcus sp. HGB0015	Scaffold
GCF_000517445.1		582419	582419	Thermococcus paralvinellae	Complete Genome
GCF_000092305.1		573063	67760	Methanocaldococcus infernus ME	Complete Genome
GCF_001654455.1		1176587	1176587	Niabella ginsenosidivorans	Complete Genome
GCF_001885095.1	LZDD00000000.1	1856638	1856638	Streptococcus sp. NZ1587	Contig
GCF_000720405.1	JOAE00000000.1	1463832	1463832	Streptomyces sp. NRRL B-24051	Contig
GCF_000428565.1	AUAE00000000.1	1122931	574930	Parabacteroides gordonii DSM 23371	Scaffold
GCF_001425405.1	LMQP00000000.1	1736370	1736370	Sphingomonas sp. Leaf412	Scaffold
GCF_900167945.1	FUZA00000000.1	651661	651661	Dyadobacter psychrophilus	Scaffold
GCF_000755185.1		1487956	1487956	Corynebacterium sp. ATCC 6931	Complete Genome
GCF_000375405.1	AQWS00000000.1	1121099	392838	Bacteroides propionicifaciens DSM 19291 = JCM 14649	Contig
GCF_001720205.1	AWGJ00000000.1	1295533	104669	Cryptococcus amylolentus CBS 6039	Scaffold
GCF_001461685.1	AUSZ00000000.1	1358418	1358418	Sinorhizobium sp. GL28	Contig
GCF_000014685.1		60480	60480	Shewanella sp. MR-4	Complete Genome
GCF_000307855.1	AJLR00000000.1	1131731	1454	Bacillus azotoformans LMG 9581	Contig
GCF_001686835.1	MBEG00000000.1	547163	547163	Mycobacterium vulneris	Contig
GCF_001640785.1	LXND00000000.1	54062	54062	Pediococcus parvulus	Contig
GCF_001186155.3		1302659	1302659	Planococcus sp. L10.15	Complete Genome
GCF_001404335.1	CYZU00000000.1	39482	39482	Faecalicatena contorta	Contig
GCF_001652895.1	BBON00000000.1	1559982	1559982	Streptomyces sp. NBRC 109436	Scaffold
GCF_000336695.1	AOMC00000000.1	931277	2250	Halococcus morrhuae DSM 1307	Contig
GCF_001811855.1	LTYP00000000.1	1739328	1739328	Neisseria sp. HMSC063B05	Scaffold
GCF_001294605.1		445576	445576	Pseudonocardia sp. AL041005-10	Complete Genome
GCF_001422985.1	LMNL00000000.1	1736260	1736260	Methylobacterium sp. Leaf117	Scaffold
GCF_002109385.1		199441	199441	Bacillus krulwichiae	Complete Genome
GCF_000508865.1	BAHP00000000.2	1232438	1232438	Clostridiales bacterium VE202-01	Contig
GCF_001922585.1	MRBS00000000.1	1925589	1925589	Pantoea sp. 1.19	Contig
GCF_001810355.1	LTHZ00000000.1	1715205	1715205	Neisseria sp. HMSC074B07	Scaffold
GCF_001894885.1	BCXB00000000.1	1219020	38311	Rhodococcus marinonascens NBRC 14363	Contig
GCF_000958425.1	JZYJ00000000.1	1870937	1870937	Enterobacter cloacae complex sp. 42192	Contig
GCF_000702785.1	JNJV00000000.1	1408468	55604	Mycoplasma primatum ATCC 25948	Contig
GCF_900176595.1		758820	280473	Aquiflexum balticum DSM 16537	Chromosome
GCF_001432185.1	LMVE00000000.1	1747196	1747196	Cylindrospermopsis sp. CR12	Scaffold
GCF_900005945.1	CVTQ00000000.1	1844103	1844103	Pseudomonas sp. 35 E 8	Scaffold
GCF_000183725.1		709032	148813	Sulfuricurvum kujiense DSM 16994	Complete Genome
GCF_000376925.1	AQXP00000000.1	1158760	1158760	Thioalkalivibrio sp. ALJ11	Contig
GCF_001642675.1		224911	1355477	Bradyrhizobium diazoefficiens USDA 110	Complete Genome
GCF_000144975.1	ADCQ00000000.1	469610	469610	Burkholderiales bacterium 1_1_47	Scaffold
GCF_900142325.1	FRAM00000000.1	216903	216903	Chryseobacterium molle	Contig
GCF_000875895.1	JXCF00000000.1	1293	1293	Staphylococcus gallinarum	Contig
GCF_001952815.1		1933220	1933220	Sphingobacterium sp. B29	Complete Genome
GCF_002086635.1	MVHD00000000.1	324058	324058	Mycobacterium alsense	Contig
GCF_000025705.1		580332	63745	Sideroxydans lithotrophicus ES-1	Complete Genome
GCF_001306115.1	LGCL00000000.1	1134406	1134406	Ornatilinea apprima	Contig
GCF_900119195.1	FPJB00000000.1	1566247	1566247	Pseudomonas sp. NFACC10-1	Scaffold
GCF_001835515.1	MBDD00000000.1	1871904	1871904	Mycobacterium tuberculosis complex sp. (ex Procavia capensis) 47	Scaffold
GCF_900103965.1		200451	200451	Pseudomonas poae	Chromosome
GCF_000410615.1	APCQ00000000.1	1298855	1298855	Novosphingobium sp. B-7	Scaffold
GCF_000524475.1	BAVQ00000000.1	1448389	630403	Tomitella biformata AHU 1821	Contig
GCF_000265385.1		746697	101385	Aequorivita sublithincola DSM 14238	Complete Genome
GCF_001439915.1	LMBW00000000.1	263474	263474	Bacillus humi	Scaffold
GCF_002201315.1	NIDK00000000.1	1888915	1888915	Polaribacter haliotis	Contig
GCF_001264395.1	LGYX00000000.1	1690502	1690502	Pantoea sp. CFSAN033090	Contig
GCF_000473125.1	AXBC00000000.1	936455	508869	Bradyrhizobium genosp. SA-4 str. CB756	Scaffold
GCF_000764225.1	JQED00000000.1	28229	28229	Colwellia psychrerythraea	Contig
GCF_000466465.2	AWST00000000.1	1226325	1226325	Clostridium sp. KLE 1755	Scaffold
GCF_001661415.1	LYME00000000.1	984487	46583	Candida tanzawaensis NRRL Y-17324	Scaffold
GCF_000633215.1	AYME00000000.1	1416752	199592	Microbacterium paraoxydans DH1b	Contig
GCF_001886855.1		2133	2133	Spiroplasma citri	Complete Genome
GCF_001839115.1	LTMF00000000.1	1608884	1608884	Staphylococcus sp. HMSC62B09	Scaffold
GCF_000723165.1		1349767	55508	Janthinobacterium agaricidamnosum NBRC 102515 = DSM 9628	Complete Genome
GCF_000404165.1		224719	224719	Methanobrevibacter sp. AbM4	Complete Genome
GCF_001437465.1	JQCE00000000.1	1293598	931533	Lactobacillus saniviri JCM 17471 = DSM 24301	Scaffold
GCF_000526395.1	JAFZ00000000.1	1304875	81467	Aminobacterium mobile DSM 12262	Contig
GCF_001499835.1	LQIH00000000.1	1772271	1772271	Mycobacterium sp. GA-2613	Contig
GCF_001812855.1	LWQK00000000.1	1739381	1739381	Streptococcus sp. HMSC072D03	Scaffold
GCF_000192635.1		861208	861208	Agrobacterium sp. H13-3	Complete Genome
GCF_000146755.1	AEEP00000000.1	864570	712630	Streptococcus sp. oral taxon 071 str. 73H25AP	Scaffold
GCF_001750285.1	MAMP00000000.1	1714016	1714016	Domibacillus iocasae	Contig
GCF_000241185.1	BADY00000000.1	386429	386429	Pseudoalteromonas sp. BSi20495	Contig
GCF_000320505.1	BAGX00000000.2	1214066	1348249	Methanobrevibacter boviskoreani JH1	Contig
GCF_001574395.1	LTAF00000000.1	1588750	1588750	Clostridiales bacterium KA00134	Scaffold
GCF_001555805.1	LSHO00000000.1	1768740	1768740	Blastomonas sp. CCH2-E1	Contig
GCF_000428865.1	AUAT00000000.1	1121871	88132	Eremococcus coleocola DSM 15696	Scaffold
GCF_001812015.1	LTEZ00000000.1	1739336	1739336	Streptococcus sp. HMSC073D05	Scaffold
GCF_000240325.1		1006551	1134687	Klebsiella michiganensis KCTC 1686	Complete Genome
GCF_000153565.1	AAQH00000000.1	207949	207949	Bermanella marisrubri	Scaffold
GCF_002015175.1	MUYC00000000.1	34061	34061	Moraxella cuniculi	Scaffold
GCF_000523335.1	ATHT00000000.1	990072	990072	Lebetimonas sp. JS138	Contig
GCF_001665255.1	LZSH00000000.1	1834080	1834080	Mycobacterium sp. 1482268.1	Contig
GCF_000741135.1	JGYU00000000.1	35760	35760	Bifidobacterium choerinum	Contig
GCF_000149955.1	AAXH00000000.1	426428	5507	Fusarium oxysporum f. sp. lycopersici 4287	Chromosome
GCF_001279585.1	LGEC00000000.1	1519494	1519494	Nocardiopsis sp. NRRL B-16309	Contig
GCF_001812165.1	LTER00000000.1	1739344	1739344	Pseudomonas sp. HMSC076A12	Scaffold
GCF_001695795.1	MBSP00000000.1	1873713	1873713	Ensifer sp. LC13	Contig
GCF_001421825.1	LMLD00000000.1	1736217	1736217	Sphingomonas sp. Leaf38	Scaffold
GCF_001590725.1	LQXR00000000.1	1775559	1775559	Snodgrassella sp. CFCC 13594	Contig
GCF_001010415.1	JPLE00000000.1	1440766	56457	Xanthomonas pisi DSM 18956	Contig
GCF_002154725.1	MTAW00000000.1	1932667	1932667	Nostoc sp. 106C	Contig
GCF_000214535.1	AFIL00000000.1	936048	936048	Propionibacterium sp. 434-HC2	Contig
GCF_002151615.1	NBNR00000000.1	1973490	1973490	Bacillus sp. S2-R3J1-FB-BA1	Scaffold
GCF_001838135.1	LTNY00000000.1	1715040	1715040	Neisseria sp. HMSC078H04	Scaffold
GCF_000331575.1	ANOK00000000.1	1191699	1191699	Bacillus oryziterrae	Scaffold
GCF_001837245.1	LTPO00000000.1	1715037	1715037	Neisseria sp. HMSC064F03	Scaffold
GCF_001816145.1	MDZB00000000.1	1884788	1884788	Hymenobacter sp. CCM 8643	Contig
GCF_000807215.1	JTKY00000000.1	307486	307486	Tepidimonas taiwanensis	Scaffold
GCF_900095305.1	FMDO00000000.1	1889883	1889883	Proteiniborus sp. DW1	Contig
GCF_001418645.1	LIQW00000000.1	42238	42238	Streptomyces neyagawaensis	Scaffold
GCF_000174415.1	ACJM00000000.1	555088	427926	Dethiobacter alkaliphilus AHT 1	Contig
GCF_000269945.1		420890	1363	Lactococcus garvieae Lg2	Complete Genome
GCF_900141985.1	FQZK00000000.1	758803	758803	Nocardiopsis flavescens	Scaffold
GCF_000710795.1	JALW00000000.1	1449966	1449966	Enterobacter sp. T1-1	Contig
GCF_000785105.2		1138822	1138822	Lactobacillus curieae	Complete Genome
GCF_001556645.1	LSJG00000000.1	1768773	1768773	Porphyrobacter sp. CCH7-A1	Contig
GCF_000017645.1		78245	280	Xanthobacter autotrophicus Py2	Complete Genome
GCF_002042965.1	MZNT00000000.1	1969111	1969111	Paenibacillus sp. 32352	Contig
GCF_000153145.1	AAOB00000000.1	312284	312284	marine actinobacterium PHSC20C1	Scaffold
GCF_900177255.1	FWZW00000000.1	1305826	1305826	Streptomyces sp. Amel2xC10	Scaffold
GCF_001499825.1	LQII00000000.1	1772272	1772272	Mycobacterium sp. GA-2617	Contig
GCF_000518785.1	JAEG00000000.1	1336235	448181	Rhizobium selenitireducens ATCC BAA-1503	Scaffold
GCF_002202365.1	LSMZ00000000.1	1799534	1799534	Clostridium sp. link-BC1	Contig
GCF_001059415.1	JUMS00000000.1	1572665	1572665	Enterobacter sp. 940_PEND	Scaffold
GCF_000471625.1	AUSW00000000.1	1354303	248452	Psychrobacter aquaticus CMS 56	Contig
GCF_000442255.1	APVH00000000.1	1123237	263378	Salipiger mucosus DSM 16094	Scaffold
GCF_000374885.1	ARGR00000000.1	1151120	1151120	Bacillus sp. 105MF	Scaffold
GCF_000311845.1	CAGZ00000000.1	1118060	1472761	Enorma massiliensis phI	Scaffold
GCF_000023265.1		525909	53635	Acidimicrobium ferrooxidans DSM 10331	Complete Genome
GCF_000955815.1	JYOC00000000.1	1619949	1619949	Pseudomonas sp. 5	Scaffold
GCF_001422185.1	LMMH00000000.1	1736309	1736309	Sphingomonas sp. Leaf257	Contig
GCF_001418005.1	LIOL00000000.1	363953	363953	Chelatococcus sambhunathii	Scaffold
GCF_001812695.1	LTXY00000000.1	1739374	1739374	Streptococcus sp. HMSC070B09	Scaffold
GCF_000828875.1		758796	758796	Burkholderia sp. RPE67	Complete Genome
GCF_001060815.1	JVVH00000000.1	29388	29388	Staphylococcus capitis	Scaffold
GCF_000601485.1	ASRX00000000.1	1192034	51	Chondromyces apiculatus DSM 436	Contig
GCF_000013105.1		264732	1525	Moorella thermoacetica ATCC 39073	Complete Genome
GCF_900129395.1	FQVP00000000.1	1402135	1402135	Sulfitobacter pseudonitzschiae	Scaffold
GCF_001665645.1	LZSZ00000000.1	1834088	1834088	Mycobacterium sp. 852002-30065_SCH5024008	Contig
GCF_000333955.1	CAPS00000000.1	1268303	1268303	Rhodococcus sp. AW25M09	Contig
GCF_001705565.1		48664	48664	Xanthomonas fragariae	Complete Genome
GCF_002105485.1	NCSR00000000.1	1978342	1978342	Leifsonia sp. NCR5	Contig
GCF_000300815.1	AMRX00000000.1	1046714	1234606	Gayadomonas joobiniege G7	Contig
GCF_001593955.1	LTAZ00000000.1	1008153	1008153	Halalkalicoccus paucihalophilus	Contig
GCF_000740665.1	JPQB00000000.1	1526762	1526762	Vibrio sp. B183	Scaffold
GCF_001806305.1		1904944	1904944	Stenotrophomonas sp. LM091	Complete Genome
GCF_001446915.1	LKKJ00000000.1	1729723	1729723	Pseudomonas sp. TTU2014-066ASC	Contig
GCF_001688725.2		1796613	1796613	Bacteroides caecimuris	Complete Genome
GCF_001839485.1	LTLN00000000.1	1608909	1608909	Staphylococcus sp. HMSC76G03	Scaffold
GCF_000161955.2	ACOI00000000.2	469609	469609	Streptococcus sp. 2_1_36FAA	Scaffold
GCF_001006065.1	ASZT00000000.2	1338009	1338009	Sphingobacterium sp. IITKGP-BTPF85	Contig
GCF_002073295.1		747	747	Pasteurella multocida	Complete Genome
GCF_900142235.1	FRAE00000000.1	1123349	227138	Tepidibacter formicigenes DSM 15518	Scaffold
GCF_002161245.1	NFHC00000000.1	1965664	1965664	Flavonifractor sp. An9	Contig
GCF_001558735.1		549	549	Pantoea agglomerans	Complete Genome
GCF_900104575.1	FNLH00000000.1	1816695	1816695	Bacillus tuaregi	Scaffold
GCF_000455365.1	CBMA000000000.1	1293047	1293047	Halopiger djelfimassiliensis	Scaffold
GCF_002156475.1	MVJE00000000.1	296199	296199	Vibrio gigantis	Contig
GCF_000987835.1		206403	206403	Sulfurovum lithotrophicum	Complete Genome
GCF_001425355.1	LMQN00000000.1	1736367	1736367	Chryseobacterium sp. Leaf405	Scaffold
GCF_001645705.1	LDJR00000000.1	217031	217031	Bacillus galactosidilyticus	Scaffold
GCF_000502675.1	AYVW00000000.1	1287296	1287296	Mesorhizobium sp. LSHC424B00	Contig
GCF_001693485.1	MAXC00000000.1	189873	189873	Bradyrhizobium sp. LMTR 3	Contig
GCF_002068155.1		1648923	1648923	Bacillus paralicheniformis	Complete Genome
GCF_001641695.1	LSEF00000000.1	1497615	1497615	Bradyrhizobium neotropicale	Scaffold
GCF_000484535.1		1183438	1416614	Gloeobacter kilaueensis JS1	Complete Genome
GCF_002201235.1	NIDL00000000.1	1920034	1920034	Polaribacter sp. WS2-14	Contig
GCF_002157755.1	BDGQ00000000.1	1891207	1891207	Thaumasiovibrio subtropicus	Scaffold
GCF_001436325.1	AZFW00000000.1	1122147	304207	Lactobacillus harbinensis DSM 16991	Scaffold
GCF_000381425.1	ARLV00000000.1	1266911	1266911	Thioalkalivibrio sp. ALRh	Scaffold
GCF_001518395.1	LRCV00000000.1	1870956	1870956	Enterobacter cloacae complex sp. GN05729	Contig
GCF_000333395.1	BADA00000000.1	96765	96765	Microbacterium sp. B19	Contig
GCF_001507555.1	LQBO00000000.1	1775636	1775636	Thiomicrospira sp. XS5	Contig
GCF_001131685.1	CQBU00000000.1	634	634	Yersinia bercovieri	Scaffold
GCF_000454045.1		1136179	1833	Rhodococcus erythropolis CCM2595	Complete Genome
GCF_000302535.1		358220	358220	Acidovorax sp. KKS102	Complete Genome
GCF_001606275.1		36809	36809	Mycobacterium abscessus	Complete Genome
GCF_001305575.2		319938	319938	Beggiatoa leptomitiformis	Complete Genome
GCF_000377105.1	ARHR00000000.1	1169157	1169157	Streptomyces sp. CNQ766	Scaffold
GCF_001813905.1	LTVU00000000.1	1739444	1739444	Staphylococcus sp. HMSC073C12	Scaffold
GCF_001750105.1		1769779	1769779	Microbulbifer sp. CCB-MM1	Complete Genome
GCF_000686925.1	JMMC00000000.1	1479235	1479235	Halomonas sp. HL-48	Scaffold
GCF_000393895.1	AJAL00000000.1	1158602	71452	Enterococcus raffinosus ATCC 49464	Scaffold
GCF_900101035.1		75588	75588	Pseudomonas libanensis	Chromosome
GCF_001552935.1	LSCX00000000.1	1588753	1588753	Coriobacteriales bacterium DNF00809	Scaffold
GCF_001296225.1	LFYV00000000.1	1513270	1513270	Marinagarivorans algicola	Contig
GCF_001434115.1	AZDW00000000.1	1423817	267363	Lactobacillus zymae DSM 19395	Scaffold
GCF_000967495.1	JXXU00000000.1	170651	170651	Vibrio neptunius	Contig
GCF_002135235.1	NEGB00000000.1	1977882	1977882	Acinetobacter sp. ANC 4999	Contig
GCF_001482495.1	LKID00000000.1	1706731	1706731	Bacillus sp. G3(2015)	Contig
GCF_900089755.1	FLOC00000000.1	295068	295068	Marinomonas aquimarina	Contig
GCF_002073735.1		1496	1496	Clostridioides difficile	Complete Genome
GCF_001302245.1	LGYU00000000.1	1691979	1691979	Chitinophagaceae bacterium PMP191F	Contig
GCF_001189535.1		1658671	1658671	Arsenicicoccus sp. oral taxon 190	Complete Genome
GCF_002024885.1		104336	104336	Microbacterium foliorum	Chromosome
GCF_001421765.1	LMLA00000000.1	1736214	1736214	Sphingomonas sp. Leaf32	Contig
GCF_000068585.1		471472	813	Chlamydia trachomatis 434/Bu	Complete Genome
GCF_001425755.1	LMDH00000000.1	1736521	1736521	Aeromicrobium sp. Root344	Scaffold
GCF_001705175.1		986	986	Flavobacterium johnsoniae	Complete Genome
GCF_000012465.1		59920	1219	Prochlorococcus marinus str. NATL2A	Complete Genome
GCF_001653155.1	BDEJ00000000.1	1658779	1658779	Porphyromonadaceae bacterium H1	Contig
GCF_900120165.1		1852374	1852374	Ezakiella massiliensis	Complete Genome
GCF_000238695.1	ACWX00000000.1	665949	665949	Tannerella sp. 6_1_58FAA_CT1	Scaffold
GCF_000973505.1		1505596	1505596	Blochmannia endosymbiont of Polyrhachis (Hedomyrma) turneri	Complete Genome
GCF_000833975.1	JXQK00000000.1	1602171	1602171	Prevotella sp. P5-119	Contig
GCF_000446015.1		1365176	1365176	Thermofilum adornatus	Complete Genome
GCF_000313175.2		758847	28183	Leptospira santarosai serovar Shermani str. LT 821	Complete Genome
GCF_001420315.1	LMAR00000000.1	53254	53254	Bosea thiooxidans	Contig
GCF_000287635.1	ALJQ00000000.1	1032506	1032506	Prevotella sp. MSX73	Contig
GCF_000013765.1		318161	192073	Shewanella denitrificans OS217	Complete Genome
GCF_000170735.1	ABCJ00000000.1	391592	291048	Caminibacter mediatlanticus TB-2	Contig
GCF_000155995.1	ABWM00000000.2	500639	69218	Enterobacter cancerogenus ATCC 35316	Scaffold
GCF_000875755.1		743967	51365	Mycoplasma yeatsii GM274B	Complete Genome
GCF_001468485.1	LODI00000000.1	1348395	1348395	Pseudoalteromonas sp. H71	Scaffold
GCF_000816145.1		1123384	57487	Pseudothermotoga hypogea DSM 11164 = NBRC 106472	Complete Genome
GCF_002156805.1		43770	43770	Corynebacterium striatum	Complete Genome
GCF_001189475.1	LGST00000000.1	498019	498019	[Candida] auris	Scaffold
GCF_001544355.1	BCQI00000000.1	1255277	182455	Alicyclobacillus acidiphilus NBRC 100859	Contig
GCF_001667585.1	LZJZ00000000.1	1834138	1834138	Mycobacterium sp. E2733	Contig
GCF_001412105.1	LKST00000000.1	1544416	1544416	Corynebacterium oculi	Contig
GCF_000800825.1		756828	756828	Bacillus sp. WP8	Complete Genome
GCF_001682135.1		1437364	1437364	Thermosipho sp. 1070	Complete Genome
GCF_000714545.1	AUNB00000000.1	1353528	1353528	Thioclava indica	Contig
GCF_001280845.1	LGHP00000000.1	1679165	1679165	Bacillus sp. FJAT-28004	Scaffold
GCF_001932405.1	MCIM00000000.1	1885031	1885031	Pseudonocardia sp. Ae331_Ps2	Scaffold
GCF_000829235.1		1228987	718217	cyanobacterium endosymbiont of Epithemia turgida isolate EtSB Lake Yunoko	Complete Genome
GCF_002151625.1	NBNU00000000.1	1973493	1973493	Bacillus sp. S1-R2T1-FB	Scaffold
GCF_000799385.1	JUGQ00000000.1	1500279	1500279	Microbacterium sp. CF335	Contig
GCF_000719695.1	JOHN00000000.1	1463874	1463874	Streptomyces sp. NRRL F-6131	Contig
GCF_000621025.1	JHZJ00000000.1	1121118	124225	Brackiella oedipodis DSM 13743	Scaffold
GCF_000146465.1		876142	58839	Encephalitozoon intestinalis ATCC 50506	Chromosome
GCF_900172255.1	FWFU00000000.1	505353	505353	Roseovarius halotolerans	Contig
GCF_001449105.1	LNIY00000000.1	155892	155892	Caulobacter vibrioides	Contig
GCF_001721185.1		351679	351679	Xenorhabdus hominickii	Complete Genome
GCF_000266885.1		869212	29510	Turneriella parva DSM 21527	Complete Genome
GCF_000472385.1	AWZU00000000.1	1040989	1040989	Bradyrhizobium sp. ARR65	Contig
GCF_900119425.1	FPKC00000000.1	1566199	1566199	Pseudomonas sp. NFACC47-1	Scaffold
GCF_000212415.1		906968	81028	Treponema brennaborense DSM 12168	Complete Genome
GCF_000785575.1	JRWR00000000.1	701175	701175	Vibrio caribbeanicus	Contig
GCF_000263735.1		1183377	1183377	Pyrococcus sp. ST04	Complete Genome
GCF_001649495.1	LXHX00000000.1	1839755	1839755	Emticicia sp. MM	Scaffold
GCF_000067205.1		94624	94624	Bordetella petrii	Complete Genome
GCF_001895205.1	BDJF00000000.1	1307414	1307414	Vibrio sp. M12-1144	Scaffold
GCF_000955795.1	JYOB00000000.1	1619951	1619951	Burkholderiaceae bacterium 26	Scaffold
GCF_001436125.1	AYZP00000000.1	1423758	1203033	Lactobacillus hominis DSM 23910 = CRBIP 24.179	Scaffold
GCF_000732725.1	JPNB00000000.1	1469948	1469948	Clostridium sp. KNHs209	Contig
GCF_001187915.1	LGIU00000000.1	1681197	1681197	Arthrobacter sp. RIT-PI-e	Contig
GCF_000718305.1	JOFQ00000000.1	66373	66373	Streptomyces niger	Contig
GCF_001635725.1	LWFH00000000.1	1822242	1822242	Oleiphilus sp. HI0066	Contig
GCF_000015325.1		397945	80869	Acidovorax citrulli AAC00-1	Complete Genome
GCF_000193225.1	AFAL00000000.1	565443	1110389	Verminephrobacter aporrectodeae subsp. tuberculatae At4	Contig
GCF_001687325.1	LZRD00000000.1	1819298	1819298	Streptomyces sp. PTY087I2	Scaffold
GCF_000422305.1	AULN00000000.1	1122183	83615	Luteimonas mephitis DSM 12574	Scaffold
GCF_001647195.1	LVCV00000000.1	1813677	1813677	Rhodococcus sp. EPR-157	Contig
GCF_000968245.1	JZWE00000000.1	1523155	1523155	Clostridium sp. IBUN22A	Contig
GCF_000686645.1	JMLG00000000.1	1121430	42471	Desulfotomaculum thermocisternum DSM 10259	Scaffold
GCF_900156495.1	FTNT00000000.1	1344003	1344003	Williamsia sterculiae	Scaffold
GCF_000169315.1	AAXV00000000.1	388400	388400	Bacillus sp. B14905	Contig
GCF_000315365.1	CAOS00000000.1	1121428	412895	Desulfotomaculum hydrothermale Lam5 = DSM 18033	Scaffold
GCF_001636945.1	LWRP00000000.1	710705	710705	Streptomyces sp. FXJ1.172	Contig
GCF_000409485.1	ALVE00000000.1	1116229	101852	Glarea lozoyensis ATCC 20868	Scaffold
GCF_001531445.1	LQYA00000000.1	334735	334735	Sporosarcina koreensis	Scaffold
GCF_001279615.1	LGEH00000000.1	1519498	1519498	Streptomyces sp. NRRL F-7442	Contig
GCF_001610915.1		76802	366648	Xanthomonas fuscans subsp. aurantifolii	Complete Genome
GCF_001865835.1		1458492	1458492	Myroides sp. ZB35	Complete Genome
GCF_001713435.1		1842535	1842535	Blastomonas sp. RAC04	Complete Genome
GCF_001402945.1	LKBG00000000.1	507754	507754	Acidiplasma aeolicum	Contig
GCF_001425325.1	LMEH00000000.1	1736446	1736446	Leifsonia sp. Root1293	Contig
GCF_000423425.1	AUHY00000000.1	604331	604332	Meiothermus rufus DSM 22234	Scaffold
GCF_002148625.1	MWPY00000000.1	1903627	1903627	Enterobacter sp. J49	Contig
GCF_000179655.1	AEDL00000000.1	517433	517433	Pantoea sp. aB	Contig
GCF_000156675.1	ABYU00000000.2	537007	1322	Blautia hansenii DSM 20583	Scaffold
GCF_000763375.1	JPSY00000000.1	450380	450380	Microbacterium profundi	Contig
GCF_000725365.1		586416	586416	Terribacillus aidingensis	Complete Genome
GCF_000878905.1	JYBO00000000.1	47500	47500	Aneurinibacillus migulanus	Scaffold
GCF_000411535.1	ATCG00000000.1	1203593	1203593	Veillonella sp. HPA0037	Scaffold
GCF_002204745.1	NIRR00000000.1	2006685	2006685	Hymenobacter sp. CCM 8682	Contig
GCF_002159915.1	NFJP00000000.1	1965592	1965592	Gordonibacter sp. An230	Contig
GCF_000183425.1		643867	1006	Marivirga tractuosa DSM 4126	Complete Genome
GCF_001494635.1	LOJF00000000.1	1299998	1299998	Olsenella scatoligenes	Contig
GCF_002151665.1	NBNT00000000.1	1973492	1973492	Bacillus sp. S1-R4H1-FB	Scaffold
GCF_001836595.1	LTQQ00000000.1	1715049	1715049	Staphylococcus sp. HMSC060D12	Scaffold
GCF_001297125.1	LHPC00000000.1	1690247	1690247	Pseudomonas sp. RIT-PI-q	Contig
GCF_001643245.1	LQWZ00000000.1	29332	29332	[Bacillus] aminovorans	Scaffold
GCF_001476135.1	LDRC00000000.1	465820	465820	Curtobacterium oceanosedimentum	Contig
GCF_001426645.1	LMEX00000000.1	1736542	1736542	Rhodanobacter sp. Root480	Contig
GCF_001468025.1	LNYW00000000.1	1122169	45075	Legionella shakespearei DSM 23087	Scaffold
GCF_900055185.1	FIZX00000000.1	1796497	1796497	Grimontia celer	Contig
GCF_000495855.1	AWGF00000000.1	1282363	1282363	Asticcacaulis sp. YBE204	Contig
GCF_000159635.1	ACHJ00000000.1	525263	161889	Corynebacterium lipophiloflavum DSM 44291	Scaffold
GCF_001665865.1	LZMK00000000.1	1834087	1834087	Nocardia sp. 852002-20019_SCH5090214	Contig
GCF_000300195.1	AMQH00000000.1	1233099	219748	Clostridium tunisiense TJ	Contig
GCF_002160175.1	NFKB00000000.1	1965581	1965581	Faecalibacterium sp. An192	Contig
GCF_000024265.1		479437	84112	Eggerthella lenta DSM 2243	Complete Genome
GCF_002161175.1	NFMA00000000.1	1965538	1965538	Flavonifractor sp. An100	Contig
GCF_001814605.1	LTUN00000000.1	1739482	1739482	Corynebacterium sp. HMSC074C01	Scaffold
GCF_900129325.1	FQUP00000000.1	1122133	446684	Kaistia soli DSM 19436	Scaffold
GCF_001814365.1	LTUZ00000000.1	1739470	1739470	Staphylococcus sp. HMSC072D04	Scaffold
GCF_000826835.1	JSWK00000000.1	1569354	1569354	Phaeobacter sp. S26	Scaffold
GCF_001902495.1		1426	1426	Parageobacillus thermoglucosidans	Complete Genome
GCF_001890475.2	MLYX00000000.2	1925550	1925550	Rhodococcus sp. M8	Contig
GCF_000308495.1	BAFU00000000.1	1206725	37327	Nocardia brevicatena NBRC 12119	Contig
GCF_000613785.1	BAJQ00000000.1	1236497	28136	Prevotella oulorum JCM 14966	Contig
GCF_002179865.1	NGUR00000000.1	1986994	1986994	Pandoraea sp. PE-S2R-1	Contig
GCF_001643995.1		1244531	1244531	Campylobacter iguaniorum	Complete Genome
GCF_900162695.1	FUIH00000000.1	480071	480071	Virgibacillus siamensis	Contig
GCF_000174355.1	ACIS00000000.1	279714	549169	Pseudogulbenkiania ferrooxidans 2002	Scaffold
GCF_001578635.1	LTDF00000000.1	329854	329854	Bacteroides intestinalis	Scaffold
GCF_000473205.1	AXBF00000000.1	999550	385492	Pseudophaeobacter arcticus DSM 23566	Scaffold
GCF_002153575.1	JOPD00000000.1	1670660	1670660	Acetobacter sp. DsW_54	Contig
GCF_002113645.1	NEIZ00000000.1	1981722	1981722	Pseudomonas sp. B35(2017)	Scaffold
GCF_900119315.1		134676	134676	Actinoplanes sp. SE50/110	Complete Genome
GCF_001940565.1	LTDM00000000.1	1123403	79681	Tissierella creatinophila DSM 6911	Contig
GCF_000233435.1		1074889	39768	Blattabacterium sp. (Mastotermes darwiniensis) str. MADAR	Complete Genome
GCF_000765685.1	JROY00000000.1	1548148	1548148	Helicobacter sp. MIT 03-1616	Contig
GCF_000196015.1		266264	119219	Cupriavidus metallidurans CH34	Complete Genome
GCF_000308315.1	CALJ00000000.1	1034944	1034944	Legionella tunisiensis	Contig
GCF_001808305.1	LWNF00000000.1	1581109	1581109	Pseudomonas sp. HMSC16B01	Scaffold
GCF_000154805.1	ABIK00000000.2	428126	29348	[Clostridium] spiroforme DSM 1552	Scaffold
GCF_000231445.1	AGFR00000000.1	1088868	479936	Commensalibacter intestini A911	Contig
GCF_000756665.1	ARXV00000000.1	1177154	1177154	Alcanivorax nanhaiticus	Contig
GCF_000064305.2		402612	96345	Flavobacterium psychrophilum JIP02/86	Complete Genome
GCF_002139735.1	MJLH00000000.1	1895629	1895629	Campylobacter sp. P162	Scaffold
GCF_000739895.2	BBJS00000000.1	1219050	13689	Sphingomonas paucimobilis NBRC 13935	Contig
GCF_900096675.1	FMJR00000000.1	180332	180332	Robinsoniella peoriensis	Contig
GCF_002019635.1	MTIR00000000.1	930124	930124	Bacillus halosaccharovorans	Scaffold
GCF_001435345.1	AZGO00000000.1	1423794	35787	Lactobacillus pontis DSM 8475	Scaffold
GCF_000264055.1	AJXL00000000.1	1189620	1189620	Flavobacterium sp. ACAM 123	Contig
GCF_002139695.1	MJKT00000000.1	1895615	1895615	Campylobacter sp. P0187	Scaffold
GCF_000429925.1	AUCU00000000.1	1121394	340467	Desulfatirhabdium butyrativorans DSM 18734	Scaffold
GCF_002017945.1	MUFX00000000.1	1938610	1938610	Flavobacterium sp. LM5	Contig
GCF_001921245.1	MQSY00000000.1	1921564	1921564	Aeromonas sp. YN13HZO-058	Scaffold
GCF_000265465.1		867902	28251	Ornithobacterium rhinotracheale DSM 15997	Complete Genome
GCF_000261365.1	AJVC00000000.1	1175306	1175306	Herbaspirillum sp. GW103	Contig
GCF_002013545.1	MAFN00000000.1	1855664	1855664	Mycobacterium sp. 96-892	Contig
GCF_000719625.1	JOHF00000000.1	1463828	1463828	Streptomyces sp. NRRL B-1322	Contig
GCF_000025685.1		309800	2246	Haloferax volcanii DS2	Complete Genome
GCF_001836725.1	LTQK00000000.1	1715056	1715056	Staphylococcus sp. HMSC061C10	Scaffold
GCF_000443165.1	ATJV00000000.1	1348657	76113	Thauera terpenica 58Eu	Contig
GCF_001425125.1	LMDQ00000000.1	1736527	1736527	Acidovorax sp. Root402	Scaffold
GCF_001685015.1	MAYT00000000.1	1743143	1743143	Bacillus sp. FJAT-27215	Contig
GCF_001469215.1	LOFH00000000.1	1348393	1348393	Pseudoalteromonas sp. H105	Scaffold
GCF_900168295.1	FVZL00000000.1	1938741	1938741	Arthrobacter sp. P2b	Scaffold
GCF_000372965.1	ARCZ00000000.1	1116369	1116369	Hoeflea sp. 108	Scaffold
GCF_900167605.1	FUYH00000000.1	1147123	1147123	Caloramator quimbayensis	Scaffold
GCF_000931445.1		477245	68192	Streptomyces cyaneogriseus subsp. noncyanogenus	Complete Genome
GCF_002161565.1	NFIC00000000.1	1965640	1965640	Bacteroides sp. An51A	Contig
GCF_900128905.1	FQTV00000000.1	1297750	1297750	Bacteroides luti	Scaffold
GCF_000025605.1		638303	136094	Thermocrinis albus DSM 14484	Complete Genome
GCF_000972925.1	JRMK00000000.1	1545691	1545691	Mycobacterium sp. UM_Kg1	Contig
GCF_900172265.1	FWFK00000000.1	1529041	1529041	Roseivivax jejudonensis	Contig
GCF_000495755.1	ASHE00000000.1	1223307	1223307	Streptomyces sp. PVA 94-07	Chromosome
GCF_001968825.1	MIEU00000000.1	1897634	1897634	Tersicoccus sp. Bi-70	Contig
GCF_001638825.1		243230	1299	Deinococcus radiodurans R1	Complete Genome
GCF_000007565.2		160488	303	Pseudomonas putida KT2440	Complete Genome
GCF_000183345.1		685038	562	Escherichia coli O83:H1 str. NRG 857C	Complete Genome
GCF_000214375.1		545694	88058	Treponema primitia ZAS-2	Complete Genome
GCF_000016785.1		390874	93929	Thermotoga petrophila RKU-1	Complete Genome
GCF_000297025.1	CAKD00000000.1	1423790	872327	Lactobacillus pasteurii DSM 23907 = CRBIP 24.76	Contig
GCF_000180175.2		891974	891974	Plautia stali symbiont	Complete Genome
GCF_001806625.1	LWPF00000000.1	1581183	1581183	Clostridium sp. HMSC19B11	Scaffold
GCF_002009335.2		897	897	Desulfococcus multivorans	Complete Genome
GCF_000479025.1	AXZG00000000.1	888019	172042	Rothia aeria F0184	Scaffold
GCF_000972905.1	JRMM00000000.1	1545693	1545693	Mycobacterium sp. UM_Kg27	Contig
GCF_900155405.1		1702287	1702287	Negativicoccus massiliensis	Complete Genome
GCF_000024965.1		446471	186189	Xylanimonas cellulosilytica DSM 15894	Complete Genome
GCF_900176385.1	FWXN00000000.1	857417	857417	Janibacter indicus	Scaffold
GCF_000002445.1		185431	5691	Trypanosoma brucei brucei TREU927	Chromosome
GCF_000816565.1	JWSU00000000.1	1496689	1496689	Arthrobacter sp. L77	Scaffold
GCF_000711965.1	JONS00000000.1	1120944	1659	Actinomyces israelii DSM 43320	Scaffold
GCF_001468135.1	LNYU00000000.1	45074	45074	Legionella santicrucis	Scaffold
GCF_000622245.1	JHXW00000000.1	1408439	852	Fusobacterium perfoetens ATCC 29250	Scaffold
GCF_001412215.1	LLWP00000000.1	1740090	1740090	Pedobacter sp. Hv1	Contig
GCF_001837975.1	LWPY00000000.1	1715162	1715162	Staphylococcus sp. HMSC077G12	Scaffold
GCF_001938935.1	MKIP00000000.1	464029	464029	Rhizobium oryzae	Scaffold
GCF_001854465.1	MLQO00000000.1	851	851	Fusobacterium nucleatum	Scaffold
GCF_000186125.1	ACWC00000000.1	665958	665958	Bacillus sp. BT1B_CT2	Scaffold
GCF_000147355.1		563040	202747	Sulfurimonas autotrophica DSM 16294	Complete Genome
GCF_000024945.1		479436	29466	Veillonella parvula DSM 2008	Complete Genome
GCF_900142015.1	FQZN00000000.1	871324	871324	Bacteroides stercorirosoris	Contig
GCF_001592105.1	BCWE00000000.1	1285191	1285191	Desulfotomaculum intricatum	Contig
GCF_000688295.1	JHZF00000000.1	1122614	375761	Pseudooceanicola nanhaiensis DSM 18065	Contig
GCF_001293595.1	BBZE00000000.1	552354	552354	Streptomyces sp. TP-A0875	Scaffold
GCF_000633255.1	AYMJ00000000.1	1397280	1397280	Pseudomonas sp. H1h	Contig
GCF_000430585.1	AUMH00000000.1	1120972	122960	Alicyclobacillus herbarius DSM 13609	Scaffold
GCF_001815675.1	LTSM00000000.1	1739542	1739542	Neisseria sp. HMSC065D04	Scaffold
GCF_002020115.1	MPZU00000000.1	1915314	1915314	Thioclava sp. DLFJ5-1	Contig
GCF_001637205.1	LVJH00000000.1	494026	494026	Paenibacillus glacialis	Contig
GCF_000220565.1	AFPM00000000.1	1042378	1042378	Oceanicola sp. S124	Contig
GCF_000496695.1	BAUJ00000000.1	1219072	71388	Vibrio halioticoli NBRC 102217	Contig
GCF_001536225.1	FAOQ00000000.1	1661580	1661580	Armatimonadetes bacterium GBS	Scaffold
GCF_002161445.1	NFHT00000000.1	1965650	1965650	Alistipes sp. An66	Contig
GCF_000090875.1	ADEA00000000.1	641149	641148	Neisseria sp. oral taxon 014 str. F0314	Scaffold
GCF_001556605.1	LSJE00000000.1	1768771	1768771	Streptococcus sp. CCH8-G7	Contig
GCF_900013455.1	FBVX00000000.1	627495	627495	Sphingobium sp. Z007	Scaffold
GCF_001553895.1		1774743	1774743	Bacillus sp. SDLI1	Complete Genome
GCF_002020195.1	MPQD00000000.1	2340	2340	Solemya velum gill symbiont	Scaffold
GCF_000518325.1	JADJ00000000.1	1380358	1380358	Halomonas sp. 23_GOM-1509m	Scaffold
GCF_001547995.1		1231624	91915	Asaia bogorensis NBRC 16594	Complete Genome
GCF_900129645.1	FSQZ00000000.1	49896	49896	Acetomicrobium flavidum	Contig
GCF_000711905.1	JONQ00000000.1	1122233	660064	Methermicoccus shengliensis DSM 18856	Scaffold
GCF_001810585.1	LTHP00000000.1	1739256	1739256	Corynebacterium sp. HMSC077C02	Scaffold
GCF_000299455.1		1133852	562	Escherichia coli O104:H4 str. 2011C-3493	Complete Genome
GCF_000163135.1	ACXD00000000.1	520448	520448	Brucella sp. NVSL 07-0026	Scaffold
GCF_001705425.1	MDEO00000000.1	1566387	1566387	Mesorhizobium sp. UASWS1009	Contig
GCF_000280925.3		1297742	1297742	Myxococcus hansupus	Complete Genome
GCF_000282495.1	AKJE00000000.1	1144338	1144338	Pseudomonas sp. GM79	Contig
GCF_000143845.1		633147	133926	Olsenella uli DSM 7084	Complete Genome
GCF_002157495.1	NFSA00000000.1	1985343	1985343	Pseudomonas sp. 1239	Contig
GCF_001836945.1	LTQA00000000.1	1715137	1715137	Staphylococcus sp. HMSC062H10	Scaffold
GCF_001729965.1	JRWK00000000.1	1561964	1561964	Methanosphaera sp. WGK6	Contig
GCF_000317855.1		759913	1334	Streptococcus dysgalactiae subsp. equisimilis AC-2713	Complete Genome
GCF_000017425.1		315749	580165	Bacillus cytotoxicus NVH 391-98	Complete Genome
GCF_001483965.1		1564681	1564681	Carnobacterium sp. CP1	Complete Genome
GCF_001639685.1	LWDT00000000.1	1631616	1631616	Achromobacter sp. AR476-2	Scaffold
GCF_001815835.1	LTNH00000000.1	1795299	1795299	Staphylococcus sp. HMSC58B01	Scaffold
GCF_000165365.1	AAGK00000000.1	5875	5875	Theileria parva	Chromosome
GCF_000970615.1	JWTL00000000.1	1586417	1586417	Pseudomonas sp. 10B238	Scaffold
GCF_001837205.1	LTPP00000000.1	1715176	1715176	Streptococcus sp. HMSC064D12	Scaffold
GCF_900163565.1	FUHU00000000.1	1255656	343512	Agrococcus casei LMG 22410	Contig
GCF_900129155.1	FQVF00000000.1	1122206	293552	Marinomonas polaris DSM 16579	Scaffold
GCF_000430605.1	AUMI00000000.1	1120985	82376	Anaeroarcus burkinensis DSM 6283	Scaffold
GCF_000026505.1		568703	47715	Lactobacillus rhamnosus GG	Complete Genome
GCF_000757505.1	JPYP00000000.1	1534978	1534978	Pseudomonas sp. YS-1p	Scaffold
GCF_001514195.1	LMWV00000000.1	67304	67304	Streptomyces griseorubiginosus	Scaffold
GCF_001921755.1	MRYB00000000.1	1926479	1926479	Psychrobacter sp. Rd 27.2	Contig
GCF_900005065.1	CTRI00000000.1	223789	223789	Thiomonas sp. B1	Scaffold
GCF_001458115.1	CZRP00000000.1	1564956	1564956	Gracilibacillus massiliensis	Contig
GCF_001668695.1	LZKD00000000.1	1834135	1834135	Mycobacterium sp. E2497	Contig
GCF_001995655.1	MUEW00000000.1	1909447	1909447	Salinivibrio sp. IB868	Contig
GCF_001044235.1	JYNL00000000.1	37916	37916	Mycobacterium chlorophenolicum	Scaffold
GCF_001048675.1	CCKK00000000.1	50719	50719	Vibrio diabolicus	Contig
GCF_000979385.1	JJOV00000000.1	1483600	1483600	Methanosarcina sp. 2.H.A.1B.4	Scaffold
GCF_000760575.1	BBNL00000000.1	202956	202956	Acinetobacter towneri	Contig
GCF_002006235.1	LZYW00000000.1	1551	1551	Clostridium aurantibutyricum	Contig
GCF_001426365.1	LMEN00000000.1	1736449	1736449	Ensifer sp. Root1298	Contig
GCF_000021725.1		598659	244787	Nautilia profundicola AmH	Complete Genome
GCF_001273895.1	LIGF00000000.1	1684141	1684141	Bacillus sp. FJAT-26652	Scaffold
GCF_001865065.1	MJGN00000000.1	1898736	1898736	Curtobacterium sp. MCBA15_008	Scaffold
GCF_000720675.1	JOCG00000000.1	1463938	1463938	Streptomyces sp. NRRL WC-3795	Contig
GCF_001766425.1	MKXI00000000.1	1906855	1906855	Brucella sp. CMUL 010	Contig
GCF_001642325.1	LSFI00000000.1	1795632	1795632	Thermodesulfatator autotrophicus	Contig
GCF_001418335.1	LIPP00000000.1	47760	47760	Streptomyces aurantiacus	Scaffold
GCF_001550155.1	LRUF00000000.1	874454	874454	Pseudoalteromonas arabiensis	Scaffold
GCF_001427525.1	LMGU00000000.1	1736570	1736570	Microbacterium sp. Root61	Contig
GCF_001265125.1	LFMM00000000.1	293386	293386	Bacillus stratosphericus	Contig
GCF_002117935.1	BDJE00000000.1	1892811	1892811	Nocardioides sp. PD653-B2	Contig
GCF_001011115.1		1604004	1604004	Halanaeroarchaeum sulfurireducens	Complete Genome
GCF_000718375.1	JOFW00000000.1	1463840	1463840	Streptomyces sp. NRRL F-2305	Contig
GCF_900095615.1	FMIF00000000.1	1891289	1891289	Sporanaerobacter sp. PP17-6a	Contig
GCF_000620185.1	JHVO00000000.1	1380353	1380353	Geodermatophilaceae bacterium URHB0062	Scaffold
GCF_000681415.1	AYXJ00000000.1	1427365	1427365	Pandoraea sp. E26	Contig
GCF_001951095.1		137591	137591	Weissella cibaria	Complete Genome
GCF_000771525.1	JDUO00000000.1	1437603	518643	Bifidobacterium mongoliense DSM 21395	Contig
GCF_001814565.1	LTUO00000000.1	1739481	1739481	Staphylococcus sp. HMSC068G03	Scaffold
GCF_000158875.1	ACEV00000000.1	591158	591158	Streptomyces sp. AA4	Scaffold
GCF_000213575.1	ADLW00000000.1	742767	163665	Dysgonomonas mossii DSM 22836	Scaffold
GCF_000301075.1	AGYA00000000.1	883096	1015	Bergeyella zoohelcum ATCC 43767	Scaffold
GCF_000621705.1	JHXO00000000.1	1408473	314319	Prolixibacter bellariivorans ATCC BAA-1284	Scaffold
GCF_001696715.1	MBFM00000000.1	1792543	1792543	Thauera sp. ZV-1-C	Scaffold
GCF_000511955.1	AZSU00000000.1	865861	45497	[Clostridium ultunense] DSM 10521	Scaffold
GCF_000971565.1		358	358	Agrobacterium tumefaciens	Complete Genome
GCF_000719415.1	JOGG00000000.1	1463838	1463838	Streptomyces sp. NRRL B-5680	Contig
GCF_900142595.1	FRBK00000000.1	156453	156453	Streptomyces yunnanensis	Scaffold
GCF_000687735.1	JHXL00000000.1	1408415	264634	Acholeplasma equifetale ATCC 29724	Contig
GCF_001431645.1	LLXU00000000.1	676599	676599	Stenotrophomonas panacihumi	Contig
GCF_001269745.1	LHVJ00000000.1	255451	255451	Pseudomonas sp. P97.38	Contig
GCF_001865245.1	MKXB00000000.1	1906740	1906740	Streptomyces sp. CC53	Scaffold
GCF_000282375.1	AKJK00000000.1	1144332	1144332	Pseudomonas sp. GM50	Contig
GCF_000316665.1		373994	373994	Rivularia sp. PCC 7116	Complete Genome
GCF_001679665.1		1759059	1759059	Caulobacteraceae bacterium OTSz_A_272	Complete Genome
GCF_002165625.1	NGNS00000000.1	508461	508461	Neiella marina	Contig
GCF_900119545.1	FPJY00000000.1	1566171	1566171	Klebsiella sp. NFIX18	Scaffold
GCF_000192745.1		991905	991904	Polymorphum gilvum SL003B-26A1	Complete Genome
GCF_001646945.1	LUTV00000000.1	1698521	1698521	Endozoicomonas ascidiicola	Scaffold
GCF_001837845.1	LTOL00000000.1	1715033	1715033	Enterococcus sp. HMSC074F07	Scaffold
GCF_001618385.1	BDCR00000000.1	681398	681398	Paludibacter jiangxiensis	Contig
GCF_001456955.1	LNQG00000000.1	993073	993073	Microbacterium enclense	Scaffold
GCF_000935845.1	JMDX00000000.1	1458845	1458845	Paenibacillus sp. E194	Contig
GCF_000173095.1	ABVV00000000.1	487796	487796	Flavobacteria bacterium MS024-2A	Contig
GCF_000620125.1	JHVL00000000.1	1121289	408753	Clostridiisalibacter paucivorans DSM 22131	Scaffold
GCF_002154275.1	MUBN00000000.1	260811	260811	Streptomyces castelarensis	Scaffold
GCF_001702175.1		240427	240427	Lactobacillus paracollinoides	Complete Genome
GCF_000426025.1	AUEO00000000.1	1298862	1298862	Caulobacter sp. URHA0033	Scaffold
GCF_000633575.2	JANF00000000.2	1450518	440518	Sphingobium lucknowense F2	Contig
GCF_000189775.2		858215	29329	Thermoanaerobacterium xylanolyticum LX-11	Complete Genome
GCF_001523745.1	LOWD00000000.1	1385591	1385591	Burkholderia sp. BDU6	Contig
GCF_001939785.1	MOYL00000000.1	1289478	1289478	Pseudochrobactrum sp. B5	Contig
GCF_000022965.1		555970	28025	Bifidobacterium animalis subsp. lactis DSM 10140	Complete Genome
GCF_001661915.1	LYWY00000000.1	1703341	1703341	Croceicoccus pelagius	Scaffold
GCF_002141365.1	NGKX00000000.1	1834189	1834189	Enterococcus sp. 7F3_DIV0205	Scaffold
GCF_000941075.1		86660	86660	Mycoplasma dispar	Complete Genome
GCF_000261745.1	AJQH00000000.1	1128180	1128180	Bradyrhizobium sp. CCBAU 15635	Contig
GCF_000428685.1	AUAK00000000.1	1278298	52774	Actinomyces slackii ATCC 49928	Scaffold
GCF_000295715.1	ALWK00000000.1	1212545	29378	Staphylococcus arlettae CVD059	Contig
GCF_002013375.1	MAEW00000000.1	1855657	1855657	Mycobacterium sp. D16Q13	Contig
GCF_000787855.1	BBPQ00000000.1	405782	405782	Streptacidiphilus anmyonensis	Scaffold
GCF_001417755.1	BBZG00000000.1	1691891	1691891	Nonomuraea sp. NBRC 110462	Scaffold
GCF_000346275.1	ANMT00000000.1	690871	690871	Anoxybacillus sp. DT3-1	Contig
GCF_000412185.1	ASJA00000000.1	1161401	1161401	Euryhalocaulis caribicus	Contig
GCF_001806805.1	LWOV00000000.1	1581058	1581058	Aerococcus sp. HMSC23C02	Scaffold
GCF_001050135.1		320787	320787	Cyclobacterium amurskyense	Complete Genome
GCF_001665495.1	LZMJ00000000.1	1834103	1834103	Rhodococcus sp. 852002-51564_SCH6189132-a	Contig
GCF_000301035.1	AGZD00000000.1	883111	178214	Facklamia hominis CCUG 36813	Scaffold
GCF_001482805.1	LPXH00000000.1	1705602	1705602	Acidovorax sp. 12322-1	Contig
GCF_000818015.1		1123016	74829	Pseudomonas balearica DSM 6083	Complete Genome
GCF_000478825.2		1147	1147	Synechocystis sp. PCC 6714	Complete Genome
GCF_000956465.1	JYJA00000000.1	69370	69370	Microbacterium trichothecenolyticum	Contig
GCF_000746845.1	JPZT00000000.1	1223410	1223410	Altibacter lentus	Scaffold
GCF_002142215.1	NAST00000000.1	1970471	1970471	Gilliamella sp. N-G2	Contig
GCF_900105835.1		296	296	Pseudomonas fragi	Chromosome
GCF_000313135.1	AHJI00000000.1	1257118	5755	Acanthamoeba castellanii str. Neff	Scaffold
GCF_001707925.1	LYMV00000000.1	1851512	1851512	Rickettsia sp. wb	Contig
GCF_001262155.1	CCKI00000000.1	1507978	1507978	Vibrio sp. J2-26	Scaffold
GCF_001888885.1	MPLE00000000.1	48665	48665	Streptomyces viridifaciens	Scaffold
GCF_001641305.1		1354	1354	Enterococcus hirae	Complete Genome
GCF_000013725.1		259564	29291	Methanococcoides burtonii DSM 6242	Complete Genome
GCF_000350105.1	CAIY00000000.1	1165094	1164990	Richelia intracellularis HH01	Contig
GCF_001428365.1	LMSH00000000.1	1736402	1736402	Arthrobacter sp. Soil763	Scaffold
GCF_000698005.1	AZQZ00000000.1	1291006	1291006	Clavibacter cf. michiganensis LMG 26808	Contig
GCF_002086215.1	MVHR00000000.1	53376	53376	Mycobacterium heidelbergense	Contig
GCF_900107615.1	FNQG00000000.1	971	971	Selenomonas ruminantium	Scaffold
GCF_001586255.1		1470434	1470434	Zhongshania aliphaticivorans	Complete Genome
GCF_000297115.1	CAKP00000000.1	857293	515264	Caloramator australicus RC3	Contig
GCF_000971175.1	BBLY00000000.1	1638984	1638984	Lysinimicrobium pelophilum	Scaffold
GCF_001069025.1	JWGQ00000000.1	1579350	1579350	Streptococcus sp. 1004_SSPC	Contig
GCF_000177555.1	ADGP00000000.1	699218	699192	Megasphaera genomosp. type_1 str. 28L	Contig
GCF_000303195.2	AFNW00000000.1	1028729	101028	Fusarium pseudograminearum CS3096	Chromosome
GCF_000753455.1	CCNP00000000.1	1499684	1499684	Clostridium sp. CL-2	Contig
GCF_001634625.1	LRSE00000000.1	1783232	1783232	Croceicoccus sp. H4	Contig
GCF_000737985.1	JNVT00000000.1	1492922	1492922	Gammaproteobacteria bacterium MFB021	Contig
GCF_001970835.1		571	571	Klebsiella oxytoca	Complete Genome
GCF_000024385.1		471852	2020	Thermomonospora curvata DSM 43183	Complete Genome
GCF_001742425.1	MJEH00000000.1	1305675	1305675	Bacillus solimangrovi	Scaffold
GCF_000423785.1	AUIQ00000000.1	1123359	64642	Tetragenococcus muriaticus DSM 15685	Scaffold
GCF_001578185.1		1478	1478	Bacillus simplex	Complete Genome
GCF_001426485.1	LMET00000000.1	1736540	1736540	Aeromicrobium sp. Root472D3	Scaffold
GCF_000383855.1	ARVS00000000.1	674036	34058	Methylobacter marinus A45	Scaffold
GCF_000799775.1	JUHJ00000000.1	1500258	1500258	Rhizobium sp. YR528	Scaffold
GCF_001586275.1		1806885	1806885	Sphingorhabdus sp. M41	Complete Genome
GCF_001723295.1	LPWD00000000.1	1774971	1774971	Methyloceanibacter marginalis	Contig
GCF_000308615.1	BAGB00000000.1	1206731	282685	Nocardia jiangxiensis NBRC 101359	Contig
GCF_000527075.1	AZUM00000000.1	1137271	1137271	Saccharomonospora sp. CNQ490	Contig
GCF_000518505.1	JADS00000000.1	745717	745717	Olleya sp. VCSA23	Scaffold
GCF_000515215.1	AZXK00000000.1	1168169	1168169	Methylomonas sp. 11b	Scaffold
GCF_000247645.1	AHWA00000000.1	1112215	1112215	Salinibacterium sp. PAMC 21357	Contig
GCF_002026175.1	MWOT00000000.1	1961089	1961089	Prochlorococcus sp. HOT208_60m_813E23	Scaffold
GCF_000196295.1		489653	486	Neisseria lactamica 020-06	Complete Genome
GCF_000472525.1	AWZT00000000.1	948106	948106	Paraburkholderia dilworthii	Scaffold
GCF_000286635.1	ALKL00000000.1	936588	936588	Veillonella sp. ACP1	Contig
GCF_000428885.1	AUAU00000000.1	1121920	44676	Geothrix fermentans DSM 14018	Scaffold
GCF_000467855.2	AWUX00000000.1	1227272	712437	Porphyromonas sp. oral taxon 278 str. W7784	Scaffold
GCF_000744395.1	JQLV00000000.1	1415755	1415755	Halomonas sp. TG39a	Contig
GCF_001632185.1	LVTO00000000.1	1455	1455	Bacillus badius	Contig
GCF_000762845.1	JRMQ00000000.1	425400	425400	Helicobacter sp. MIT 01-6451	Scaffold
GCF_000765805.1	JRPD00000000.1	216	216	Helicobacter muridarum	Scaffold
GCF_001022755.1	LEDI00000000.1	1870948	1870948	Enterobacter cloacae complex sp. GN02692	Contig
GCF_001953305.1	MTFE00000000.1	1302690	1302690	Cnuella takakiae	Scaffold
GCF_000317695.1		272123	1165	Anabaena cylindrica PCC 7122	Complete Genome
GCF_001506075.1	LQIY00000000.1	1761910	1761910	Vibrio sp. MEBiC08052	Scaffold
GCF_000764005.1	JQHY00000000.1	1538552	1538552	Clostridium sp. NCR	Contig
GCF_001280515.1	LBIQ00000000.1	1645916	1645916	Mangrovimonas sp. ST2L15	Contig
GCF_001280145.1	LGEJ00000000.1	53367	53367	Asanoa ferruginea	Contig
GCF_000745905.1	JQKF00000000.1	1121877	121039	Ferrimicrobium acidiphilum DSM 19497	Scaffold
GCF_000181475.1	ABCE00000000.1	344747	122	Gimesia maris DSM 8797	Contig
GCF_000970445.1	JZBT00000000.1	1609979	1609979	Bacillus sp. TH008	Scaffold
GCF_000379065.1	AQZW00000000.1	999545	351187	Salinispora pacifica DSM 45549	Scaffold
GCF_002019735.1	MTIU00000000.1	76935	76935	[Bacillus] agaradhaerens	Scaffold
GCF_900167175.1	FUZO00000000.1	199709	199709	Plantibacter cousiniae	Contig
GCF_001729785.1		1296536	1296536	Enterobacter xiangfangensis	Complete Genome
GCF_002114065.1	MTKC00000000.1	146922	146922	Streptomyces griseofuscus	Scaffold
GCF_000002515.2		28985	28985	Kluyveromyces lactis	Complete Genome
GCF_001469895.1	LOPY00000000.1	1766621	1766621	Pseudoalteromonas sp. XI10	Contig
GCF_001813525.1	LTWM00000000.1	1739422	1739422	Streptococcus sp. HMSC065C01	Scaffold
GCF_000317615.1		13035	292566	Dactylococcopsis salina PCC 8305	Complete Genome
GCF_001722405.1	MIHG00000000.1	1778	1778	Mycobacterium gordonae	Scaffold
GCF_002119565.1		663	663	Vibrio alginolyticus	Complete Genome
GCF_900142835.1	FRCI00000000.1	1881029	1881029	Enterobacter sp. PDC34	Scaffold
GCF_000376645.1		1316932	75985	Mannheimia haemolytica M42548	Complete Genome
GCF_000017225.1		426368	39152	Methanococcus maripaludis C7	Complete Genome
GCF_000422445.1	AULU00000000.1	1122916	311244	Paenibacillus assamensis DSM 18201	Scaffold
GCF_900086725.1	FLKG00000000.1	1745713	1745713	Bariatricus massiliensis	Scaffold
GCF_000220335.1	AFPZ00000000.1	1027292	759851	Sporosarcina newyorkensis 2681	Scaffold
GCF_001295845.1	LJIC00000000.1	1523430	1523430	Rhodopseudomonas sp. AAP120	Contig
GCF_000378225.1	ARJW00000000.1	1122236	17	Methylophilus methylotrophus DSM 46235 = ATCC 53528	Scaffold
GCF_001665825.1	LZST00000000.1	1834110	1834110	Mycobacterium sp. 852013-50142_SCH4511227	Contig
GCF_900014985.1	CZJX00000000.1	1272	1272	Kocuria varians	Contig
GCF_000369685.1	APRV00000000.1	1144665	1144665	Acinetobacter sp. CIP 102136	Scaffold
GCF_000797465.1	JSWG00000000.1	1484460	1484460	Psychroserpens jangbogonensis	Contig
GCF_001424325.1	LMPE00000000.1	1736344	1736344	Rhizobium sp. Leaf341	Scaffold
GCF_001562115.1		233316	233316	Alteromonas stellipolaris	Complete Genome
GCF_001932325.1	MCIQ00000000.1	1885035	1885035	Pseudonocardia sp. Ae706_Ps2	Scaffold
GCF_001625015.1	LVWJ00000000.2	1803372	1803372	Lewinella sp. 4G2	Contig
GCF_000255135.1		443254	149715	Marinitoga piezophila KA3	Complete Genome
GCF_002022565.1		1933911	1933911	Bartonella sp. Coyote22sub2	Chromosome
GCF_900142975.1		143223	143223	Salegentibacter salegens	Chromosome
GCF_000022565.1		240015	33075	Acidobacterium capsulatum ATCC 51196	Complete Genome
GCF_000482865.1	AXWW00000000.1	1120935	103730	Actinokineospora inagensis DSM 44258	Scaffold
GCF_001606005.1		1703	1703	Brevibacterium linens	Complete Genome
GCF_001814235.1	LTVE00000000.1	1739464	1739464	Corynebacterium sp. HMSC070B05	Scaffold
GCF_000332975.1	BANR00000000.1	1220583	36820	Gordonia aichiensis NBRC 108223	Contig
GCF_000233775.1		580340	336261	Thermovirga lienii DSM 17291	Complete Genome
GCF_000379145.1	ARAG00000000.1	398525	29448	Bradyrhizobium elkanii USDA 76	Scaffold
GCF_001999305.1	MLHQ00000000.1	1907939	1907939	Rodentibacter myodis	Contig
GCF_000711725.1	JONP00000000.1	1123060	452982	Roseomonas aerilata DSM 19363	Contig
GCF_002113445.1	NEHX00000000.1	1981694	1981694	Pseudomonas sp. R27(2017)	Scaffold
GCF_001814395.1	LTUY00000000.1	1739471	1739471	Turicella sp. HMSC059E07	Scaffold
GCF_001507395.1	LMWF00000000.1	132474	1927	Streptomyces rimosus subsp. rimosus	Contig
GCF_000685155.1	JMIY00000000.1	1392998	1392998	Candidatus Methanoperedens nitroreducens	Scaffold
GCF_000055785.1		290398	158080	Chromohalobacter salexigens DSM 3043	Complete Genome
GCF_900169785.1	FWER00000000.1	50338	50338	Rhizobium sullae	Scaffold
GCF_001435935.1	AZGM00000000.1	1423782	47493	Lactobacillus panis DSM 6035	Scaffold
GCF_000173655.1	ABZU00000000.1	553204	43765	Corynebacterium amycolatum SK46	Contig
GCF_000953135.1		1212491	96230	Legionella fallonii LLAP-10	Complete Genome
GCF_001635455.1	LWEH00000000.1	1822216	1822216	Vibrio sp. HI00D65	Contig
GCF_002082605.1		1894	1894	Streptomyces aureofaciens	Complete Genome
GCF_000009205.1		272563	1496	Clostridioides difficile 630	Complete Genome
GCF_000828975.1		1469502	1469502	Burkholderiales bacterium GJ-E10	Complete Genome
GCF_002156385.1	MVJM00000000.1	1960589	1960589	Bacillus sp. 45385	Scaffold
GCF_000940955.1		369822	369822	Rickettsia raoultii	Chromosome
GCF_001648395.1	LXSM00000000.1	1795828	1795828	Eikenella sp. NML03-A-027	Contig
GCF_900112965.1	FONR00000000.1	68239	68239	Streptomyces mirabilis	Scaffold
GCF_000379485.1	ARAY00000000.1	1123501	390641	Wenxinia marina DSM 24838	Scaffold
GCF_001884035.1	MACG00000000.1	576432	576432	Bacillus sp. N24	Contig
GCF_000167195.1	AADV00000000.2	165597	263511	Crocosphaera watsonii WH 8501	Scaffold
GCF_002127535.1	MUBJ00000000.1	351656	351656	Xenorhabdus vietnamensis	Scaffold
GCF_002091575.1	BCZZ00000000.1	1215099	29435	Pseudomonas flavescens NBRC 103044	Contig
GCF_001037885.1	LETP00000000.1	1686400	1686400	Enterobacter sp. BIDMC109	Scaffold
GCF_000019525.1		392500	60961	Shewanella woodyi ATCC 51908	Complete Genome
GCF_001515365.1	BCND00000000.1	1136880	265949	Mycobacterium pseudoshottsii L15	Scaffold
GCF_001021175.1	AZAX00000000.1	1428448	1428448	Marinitoga sp. 1155	Contig
GCF_001401785.1	LKGQ00000000.1	1723757	1723757	Pseudoalteromonas sp. P1-16-1b	Contig
GCF_000025845.1		512564	50052	Mycoplasma crocodyli MP145	Complete Genome
GCF_001422565.1	LMLI00000000.1	1736223	1736223	Serratia sp. Leaf50	Scaffold
GCF_001814455.1	LTUV00000000.1	1739474	1739474	Streptococcus sp. HMSC056D07	Scaffold
GCF_001421965.1	LMLP00000000.1	1736230	1736230	Sphingomonas sp. Leaf67	Contig
GCF_001010885.1	LBMX00000000.1	1667357	1667357	Clostridium sp. C8	Contig
GCF_000332235.1	ALVO00000000.1	113355	669359	Geminocystis herdmanii PCC 6308	Chromosome
GCF_000745475.1	JQJJ00000000.1	1510531	1510531	Bosea sp. UNC402CLCol	Scaffold
GCF_000392275.1	AORD00000000.1	1286976	223192	Phaeoacremonium minimum UCRPA7	Scaffold
GCF_001762365.1	MJWS00000000.1	1903286	1903286	Campylobacter sp. BCW_6873	Scaffold
GCF_000203815.1	ADHC00000000.1	261658	261658	Dictyostelium fasciculatum	Scaffold
GCF_002204795.1	NIXO00000000.1	2013577	2013577	Pseudomonas sp. K2I15	Contig
GCF_001580365.1		388357	388357	Kocuria turfanensis	Chromosome
GCF_001956215.1	MRTQ00000000.1	1920424	1920424	Paenibacillus sp. FSL R5-0490	Contig
GCF_000188195.1	AEVO00000000.1	762983	626938	Succinatimonas hippei YIT 12066	Scaffold
GCF_000184945.1	AEPD00000000.1	873513	28126	Prevotella buccae ATCC 33574	Scaffold
GCF_000576345.1	BAWB00000000.1	1460640	1460640	Bacillus sp. JCM 19046	Contig
GCF_000153345.1	AAOW00000000.1	207954	207954	Neptuniibacter caesariensis	Scaffold
GCF_000414175.1	BARX00000000.1	1331007	182262	Agarivorans albus MKT 106	Contig
GCF_000014205.1		388919	1305	Streptococcus sanguinis SK36	Complete Genome
GCF_001534535.1	LPMU00000000.1	1637970	1637970	Burkholderia sp. MSMB1459WGS	Contig
GCF_000689375.1	CBQZ000000000.1	1354314	672794	Cardinium endosymbiont cBtQ1 of Bemisia tabaci	Contig
GCF_000017545.1		381764	2424	Fervidobacterium nodosum Rt17-B1	Complete Genome
GCF_001693385.1		1274631	1274631	Bradyrhizobium icense	Complete Genome
GCF_001809775.1	LTJC00000000.1	1715145	1715145	Pseudomonas sp. HMSC058C05	Scaffold
GCF_900168265.1	FVZF00000000.1	435906	435906	Salegentibacter salarius	Scaffold
GCF_000413055.1	ATFF00000000.1	1125699	51160	Treponema maltophilum ATCC 51939	Scaffold
GCF_001590985.1	BCTX00000000.1	1219034	273168	Novosphingobium naphthalenivorans NBRC 102051	Contig
GCF_000270165.1		981540	197614	Streptococcus pasteurianus ATCC 43144	Complete Genome
GCF_000024425.1		504728	277	Meiothermus ruber DSM 1279	Complete Genome
GCF_002159385.1	NFIB00000000.1	1965642	1965642	Flavonifractor sp. An52	Contig
GCF_000364565.1	AQPB00000000.1	1266908	1266908	Thioalkalivibrio sp. ALE6	Contig
GCF_000286855.2	AJYE00000000.2	1190605	188144	Enterovibrio norvegicus FF-162	Scaffold
GCF_001700735.1		1408	1408	Bacillus pumilus	Complete Genome
GCF_000208465.1	AEJW00000000.1	754327	754327	Escherichia sp. TW09231	Contig
GCF_900120345.1		1871021	1871021	Lachnoclostridium phocaeense	Complete Genome
GCF_001999265.1	MLHM00000000.1	1908263	1908263	Rodentibacter trehalosifermentans	Contig
GCF_900104675.1	FNWG00000000.1	1871018	1871018	Angelakisella massiliensis	Scaffold
GCF_000214175.1		443218	639313	Hoyosella subflava DQS3-9A1	Complete Genome
GCF_000762875.1	JRMP00000000.1	1548018	1548018	Helicobacter saguini	Scaffold
GCF_000499525.1	CBTZ000000000.1	1301100	1301100	[Clostridium] dakarense	Scaffold
GCF_000092845.1		526224	84378	Brachyspira murdochii DSM 12563	Complete Genome
GCF_001558375.1		29385	29385	Staphylococcus saprophyticus	Complete Genome
GCF_000262225.1	AJSY00000000.1	1095747	859	Fusobacterium necrophorum subsp. funduliforme ATCC 51357	Contig
GCF_000016985.1		293826	208226	Alkaliphilus metalliredigens QYMF	Complete Genome
GCF_000166275.1	AAXU00000000.2	388413	388413	Algoriphagus machipongonensis	Chromosome
GCF_001436705.1	AYZF00000000.1	1423806	519050	Lactobacillus sucicola DSM 21376 = JCM 15457	Scaffold
GCF_001438705.1	JQBP00000000.1	1616	1616	Weissella kandleri	Scaffold
GCF_000576455.2	JDRU00000000.2	322611	322611	Sphingomonas sp. BHC-A	Scaffold
GCF_001950415.1	BDLP00000000.1	1926319	1926319	Roseomonas sp. TAS13	Contig
GCF_000800185.1	JTDR00000000.1	115561	115561	Halomonas hydrothermalis	Contig
GCF_001274575.1		272567	1422	Geobacillus stearothermophilus 10	Complete Genome
GCF_000745065.1	JQNC00000000.1	1330700	1330700	Thermus caliditerrae	Contig
GCF_001983425.1	JAMA00000000.1	501863	501863	Thalassospira sp. MCCC 1A02803	Contig
GCF_000814065.1	JWLN00000000.1	1586081	1586081	Pseudomonas sp. C5pp	Contig
GCF_000788125.1	JSZD00000000.1	1561068	1561068	Acinetobacter sp. neg1	Scaffold
GCF_000344685.1	AFVP00000000.1	670483	104355	Gloeophyllum trabeum ATCC 11539	Scaffold
GCF_000600335.2	AOSK00000000.1	442562	1123067	Rubellimicrobium mesophilum DSM 19309	Scaffold
GCF_001644975.1	LVCQ00000000.1	1810840	1810840	Piscirickettsiaceae bacterium NZ-RLO	Contig
GCF_000711885.1	JONK00000000.1	1121283	394935	Chromobacterium haemolyticum DSM 19808	Scaffold
GCF_001486585.1	FAUP00000000.1	1737426	1737426	Paenibacillus sp. SIT18	Scaffold
GCF_000514195.1	AZVL00000000.1	1283293	1283293	Pseudomonas sp. URIL14HWK12:I6	Scaffold
GCF_900104655.1	FNWD00000000.1	1871023	1871023	Millionella massiliensis	Contig
GCF_001077515.1	LFRE00000000.1	1675902	1675902	Acinetobacter sp. VT 511	Contig
GCF_001810635.1	LTYQ00000000.1	1739260	1739260	Rothia sp. HMSC067H10	Scaffold
GCF_001838685.1	LTNA00000000.1	1608857	1608857	Staphylococcus sp. HMSC34B12	Scaffold
GCF_000009945.1		264202	83556	Chlamydia felis Fe/C-56	Complete Genome
GCF_000220645.1		1053692	39152	Methanococcus maripaludis X1	Complete Genome
GCF_000018365.1		523850	342948	Thermococcus onnurineus NA1	Complete Genome
GCF_000470655.1		1033806	430914	Halorhabdus tiamatea SARL4B	Complete Genome
GCF_002101995.1	LQOJ00000000.1	1793	1793	Mycobacterium fallax	Contig
GCF_000986785.1	LAYY00000000.1	1408103	1408103	Bacillus campisalis	Scaffold
GCF_000798835.1	JTLE00000000.1	1339231	1339231	Shewanella sp. ZOR0012	Scaffold
GCF_001278785.1		669502	669502	Candidatus Profftella armatura	Complete Genome
GCF_900141775.1	FSRI00000000.1	1882823	1882823	Salinivibrio sp. ES.052	Contig
GCF_000499605.1	CBUY000000000.1	5804	5804	Eimeria maxima	Scaffold
GCF_000419685.1	ATTM00000000.1	1111730	271155	Flavobacterium antarcticum DSM 19726	Contig
GCF_900156235.1		118613	118613	Pseudomonas sp. B10	Chromosome
GCF_001641005.1		33888	33888	Rathayibacter tritici	Complete Genome
GCF_001656035.1		935293	935293	Yersinia entomophaga	Chromosome
GCF_001874645.1		104087	104087	Pseudomonas frederiksbergensis	Complete Genome
GCF_000195275.1		869209	167	Treponema succinifaciens DSM 2489	Complete Genome
GCF_001717565.1		671223	671223	Propionibacterium sp. oral taxon 193	Complete Genome
GCF_000403335.2	ASSW00000000.1	1235793	1235793	Lachnospiraceae bacterium COE1	Scaffold
GCF_000282655.1	AKIV00000000.1	1144318	1144318	Polaromonas sp. CF318	Contig
GCF_001813675.1	LTWF00000000.1	1739430	1739430	Streptococcus sp. HMSC078D09	Scaffold
GCF_000819845.1	CDCG00000000.1	29489	29489	Aeromonas enteropelogenes	Scaffold
GCF_000269625.1	AKBU00000000.1	272943	1063	Rhodobacter sphaeroides 2.4.1	Chromosome
GCF_000387765.1	ARZA00000000.1	1304284	1304284	Caldisalinibacter kiritimatiensis	Contig
GCF_001623075.1	LMCF00000000.1	989422	989422	Pseudovibrio sp. Ad37	Contig
GCF_000949475.1	JRHC00000000.1	1544798	1544798	Draconibacterium sediminis	Contig
GCF_002009645.1	MVKV00000000.1	1314686	1314686	Gordonia sp. IITR100	Scaffold
GCF_000798815.1	JTLD00000000.1	1339253	1339253	Alistipes sp. ZOR0009	Scaffold
GCF_000209445.1	ACTX00000000.1	658088	658088	Lachnospiraceae bacterium 9_1_43BFAA	Scaffold
GCF_000426725.1	AUFX00000000.1	926565	153721	Sporocytophaga myxococcoides DSM 11118	Scaffold
GCF_000017805.1		383372	120962	Roseiflexus castenholzii DSM 13941	Complete Genome
GCF_000798895.1	JTLN00000000.1	1339238	1339238	Staphylococcus sp. ZWU0021	Scaffold
GCF_000279995.1	AIMG00000000.1	1094559	373638	Bartonella tamiae Th307	Scaffold
GCF_001266795.1		1671721	1671721	Marinobacter sp. CP1	Complete Genome
GCF_000297635.1	ALNP00000000.1	1210045	1210045	Streptomyces sp. AA0539	Contig
GCF_002021095.1	MPRK00000000.1	642797	642797	Solemya pervernicosa gill symbiont	Contig
GCF_001895025.1	BCXI00000000.1	1219030	43772	Rhodococcus zopfii NBRC 100606 = JCM 9919	Contig
GCF_001598035.1		1814128	1814128	Streptococcus halotolerans	Complete Genome
GCF_000710345.2	JHEL00000000.1	1479623	1479623	Curtobacterium sp. S6	Scaffold
GCF_001995995.1	MUEV00000000.1	1909480	1909480	Salinivibrio sp. ML331	Contig
GCF_002192595.1		29486	29486	Yersinia ruckeri	Complete Genome
GCF_000308755.1	BAGF00000000.1	1206737	228601	Nocardia pneumoniae NBRC 100136	Contig
GCF_000250655.1		1116391	61624	Paenibacillus mucilaginosus 3016	Complete Genome
GCF_002028285.1		61435	61435	Dehalococcoides mccartyi	Complete Genome
GCF_002159375.1	NFIA00000000.1	1965645	1965645	Alistipes sp. An54	Contig
GCF_001295965.1	LJHP00000000.1	1523416	1523416	Blastomonas sp. AAP25	Contig
GCF_000800945.1	JRKB00000000.1	1339230	1339230	Plesiomonas sp. ZOR0011	Contig
GCF_001316045.1	BBBY00000000.1	523847	47303	Sulfolobus metallicus DSM 6482 = JCM 9184	Contig
GCF_001613545.1	BDCO00000000.1	690879	690879	Terrimicrobium sacchariphilum	Contig
GCF_001904645.1	MRCA00000000.1	210994	210993	Fischerella major NIES-592	Scaffold
GCF_000621405.1	JHYK00000000.1	1408322	1408322	Lachnospiraceae bacterium AC3007	Scaffold
GCF_000012865.1		246194	129958	Carboxydothermus hydrogenoformans Z-2901	Complete Genome
GCF_000196675.1		675635	240495	Pseudonocardia dioxanivorans CB1190	Complete Genome
GCF_000827125.1		483547	483547	Geoalkalibacter subterraneus	Complete Genome
GCF_002138705.1	MJKF00000000.1	1895601	1895601	Campylobacter sp. P0098	Scaffold
GCF_002001005.1	MUNX00000000.1	1945862	1945862	Flavobacterium sp. A45	Contig
GCF_002139585.1	MJKI00000000.1	1895604	1895604	Campylobacter sp. P0107	Scaffold
GCF_000379525.1	ARBC00000000.1	765909	61598	Lamprocystis purpurea DSM 4197	Scaffold
GCF_000477855.1	AXML00000000.1	1203574	1203574	Propionibacterium sp. KPL1847	Contig
GCF_001936175.1		418223	418223	Methylobacterium phyllosphaerae	Complete Genome
GCF_000328665.1		867904	101192	Methanomethylovorans hollandica DSM 15978	Complete Genome
GCF_900155385.1	FTLE00000000.1	1816686	1816686	Halomonas sp. Marseille-P2426	Scaffold
GCF_000208385.1		760011	273376	Sphaerochaeta coccoides DSM 17374	Complete Genome
GCF_001613305.1	BDCC00000000.1	1210098	1822	Nocardia vaccinii NBRC 15922	Contig
GCF_001078295.1		103855	103855	Bordetella hinzii	Complete Genome
GCF_001635365.1	LWGG00000000.1	1822267	1822267	Oleiphilus sp. HI0128	Contig
GCF_001037645.1	LETD00000000.1	1686388	1686388	Enterobacter sp. BWH64	Scaffold
GCF_900163715.1	FWFF00000000.1	946573	946573	Brevibacterium yomogidense	Contig
GCF_000737705.1	JPRH00000000.1	445961	445961	Chryseobacterium soli	Contig
GCF_000502575.1	AYWG00000000.1	1287275	1287275	Mesorhizobium sp. LNJC395A00	Contig
GCF_001624705.1	JSEO00000000.1	1561205	1561205	Marinomonas sp. SBI8L	Scaffold
GCF_000221205.1		1032845	226665	Rickettsia heilongjiangensis 054	Complete Genome
GCF_000219585.1		261292	261292	Nitrosomonas sp. Is79A3	Complete Genome
GCF_002119725.1		1416803	1416803	Bordetella genomosp. 9	Complete Genome
GCF_000800055.1	JUGV00000000.1	1506582	1506582	Pseudomonas sp. 11/12A	Contig
GCF_000803325.1	JSWH00000000.1	238674	238674	Chrysanthemum yellows phytoplasma	Contig
GCF_000480195.1	AXNB00000000.1	1341688	1341688	Brucella sp. 04-5288	Scaffold
GCF_001280455.1	LIST00000000.1	1765655	1765655	Halorubrum tropicale	Contig
GCF_001578725.1	LQOH00000000.1	1776578	1776578	Streptococcus sp. DD04	Scaffold
GCF_001907195.1	LVWA00000000.1	1797110	1797110	Pontibacter sp. S10-8	Contig
GCF_001698125.1		1690815	1690815	Pseudonocardia sp. HH130630-07	Complete Genome
GCF_001306135.1	LGKP00000000.1	70996	70996	Herpetosiphon geysericola	Contig
GCF_001922955.1	MRUG00000000.1	1895005	1895005	Alteromonadales bacterium BS08	Scaffold
GCF_001653565.1	LYPB00000000.1	1850517	1850517	Paenibacillus sp. 1ZS3-15	Scaffold
GCF_001598915.1	BDAP00000000.1	1219362	85044	Williamsia muralis NBRC 105860	Contig
GCF_000721495.1	JOHY00000000.1	1463856	1463856	Streptomyces sp. NRRL F-5123	Contig
GCF_000737905.1	JPRU00000000.1	82977	82977	Buttiauxella agrestis	Contig
GCF_001566765.1	LSMW00000000.1	1799359	1799359	Pseudomonas sp. HUK17	Contig
GCF_001956185.1	MRTP00000000.1	297318	297318	Paenibacillus rhizosphaerae	Contig
GCF_001431195.1	LGPD00000000.1	480284	480284	Virgibacillus soli	Scaffold
GCF_002156005.1	MUMJ00000000.1	218822	218822	Amycolatopsis lexingtonensis	Scaffold
GCF_001835525.1	MBDE00000000.1	1871905	1871905	Mycobacterium tuberculosis complex sp. (ex Suricata suricatta) 48	Scaffold
GCF_000238375.2	AHBZ00000000.2	1117314	43655	Pseudoalteromonas citrea DSM 8771	Contig
GCF_002112455.1	NEHS00000000.1	1981689	1981689	Pseudomonas sp. R33(2017)	Scaffold
GCF_000514255.1	AZVO00000000.1	1283289	1283289	Pseudomonas sp. URMO17WK12:I3	Scaffold
GCF_001425915.1	LMDZ00000000.1	1736442	1736442	Phenylobacterium sp. Root1277	Contig
GCF_000502895.1	AYWW00000000.1	1287117	1287117	Mesorhizobium sp. L2C085B000	Contig
GCF_001487165.1	FAVI00000000.1	1737424	1737424	Blautia massiliensis	Scaffold
GCF_001017755.1	JWIO00000000.1	1562887	1562887	Frankia coriariae	Scaffold
GCF_001762325.1	MJWQ00000000.1	1903284	1903284	Campylobacter sp. BCW_6871	Scaffold
GCF_900155415.1		1805714	1805714	Christensenella massiliensis	Complete Genome
GCF_000192295.1	AEYS00000000.1	509192	1757	Thermoanaerobacter ethanolicus JW 200	Contig
GCF_001598935.1	BDAQ00000000.1	1223503	153151	Parageobacillus toebii NBRC 107807	Contig
GCF_001762375.1	MJWT00000000.1	1903287	1903287	Campylobacter sp. BCW_6874	Scaffold
GCF_001956105.1	MRTL00000000.1	1920423	1920423	Paenibacillus sp. FSL H8-0259	Contig
GCF_001854645.1	MBLN00000000.1	1834515	1834515	Frankia sp. EUN1h	Contig
GCF_000381265.1	ARLO00000000.1	1265504	86182	Curvibacter lanceolatus ATCC 14669	Scaffold
GCF_000222125.1	AFFX00000000.1	686578	686578	Pseudomonas sp. S9	Contig
GCF_000816575.1	JXBL00000000.1	1510391	1510391	Geobacter soli	Scaffold
GCF_000190635.1		645991	51197	Syntrophobotulus glycolicus DSM 8271	Complete Genome
GCF_001429655.1	LMSX00000000.1	1736419	1736419	Terrabacter sp. Soil811	Scaffold
GCF_000424445.1	AUJX00000000.1	689781	689781	Oribacterium sp. NK2B42	Scaffold
GCF_001870665.1	MEHS00000000.1	441209	441209	Rhodobaca barguzinensis	Contig
GCF_000411455.1	ATCC00000000.1	1203549	712383	Microbacterium sp. oral taxon 186 str. F0373	Scaffold
GCF_002001175.1	MUNT00000000.1	1945858	1945858	Rhodanobacter sp. C03	Contig
GCF_000517705.1	AZYU00000000.1	936562	936562	Fusobacterium sp. CM21	Contig
GCF_001595485.1	LOSQ00000000.1	1770210	1770210	Micrococcus sp. CH7	Scaffold
GCF_000421005.1	ATWA00000000.1	877414	877414	Clostridiales bacterium NK3B98	Contig
GCF_002141825.1	NASL00000000.1	1970463	1970463	Gilliamella sp. AM1	Contig
GCF_900142225.1	FRAD00000000.1	1121331	29365	Clostridium proteolyticum DSM 3090	Scaffold
GCF_001471615.1	LORV00000000.1	1876769	1876769	Acinetobacter sp. FDAARGOS_131	Contig
GCF_000438455.1	CAVG000000000.1	1232430	1232430	Nosocomiicoccus massiliensis	Contig
GCF_001648155.1		1685010	1685010	Chryseobacterium sp. IHB B 10212	Complete Genome
GCF_000025285.1		572546	84156	Archaeoglobus profundus DSM 5631	Complete Genome
GCF_000350145.1	BAOL00000000.1	1313171	467093	Ilumatobacter nonamiensis YM16-303	Contig
GCF_900156725.1	FTOI00000000.1	713588	713588	Chryseobacterium chaponense	Contig
GCF_001969555.1	MTJL00000000.1	1935460	1935460	Bacillus sp. NRRL B-41282	Scaffold
GCF_000381385.1	ARLT00000000.1	748651	748651	Thioalkalivibrio sp. ALE10	Scaffold
GCF_000975075.1	BBRC00000000.1	431489	431489	Demequina lutea	Contig
GCF_000372385.1	AQUW00000000.1	1121356	227319	Corynebacterium ciconiae DSM 44920	Contig
GCF_000185665.1	ADCN00000000.1	469594	469594	Bifidobacterium sp. 12_1_47BFAA	Scaffold
GCF_000380105.1	ARCG00000000.1	1123311	114652	Streptococcus orisratti DSM 15617	Scaffold
GCF_002081715.1	MUKP00000000.1	1538463	1538463	Nocardia donostiensis	Contig
GCF_000420405.1	ATUW00000000.1	1120945	33007	Actinomyces neuii subsp. neuii DSM 8576	Contig
GCF_000369805.1	APSB00000000.1	1217708	1217708	Acinetobacter sp. NIPH 2100	Scaffold
GCF_000517785.1	AZYX00000000.1	936589	936589	Veillonella sp. AS16	Contig
GCF_001836305.1	LTRF00000000.1	1715103	1715103	Staphylococcus sp. HMSC055G07	Scaffold
GCF_001837145.1	LTPR00000000.1	1715133	1715133	Staphylococcus sp. HMSC064A09	Scaffold
GCF_001811545.1	LTFW00000000.1	1739311	1739311	Turicella sp. HMSC074A09	Scaffold
GCF_001434895.1	AZEE00000000.1	1423776	480930	Lactobacillus odoratitofui DSM 19909 = JCM 15043	Scaffold
GCF_002076915.1		1972192	1972192	Actinomyces sp. pika_114	Complete Genome
GCF_000589235.1	JFVL00000000.1	1310910	1310910	Acinetobacter sp. 25977_6	Contig
GCF_001424835.1	LMCQ00000000.1	1736513	1736513	Variovorax sp. Root318D1	Scaffold
GCF_900177785.1	FXAS00000000.1	1566286	1566286	Cedecea sp. NFIX57	Scaffold
GCF_001420975.1		1688404	1688404	Pseudonocardia sp. EC080610-09	Complete Genome
GCF_000143625.1	ACYF00000000.1	663321	138073	Candidatus Regiella insecticola LSR1	Scaffold
GCF_002127205.1	NFUS00000000.1	1985171	1985171	Sphingomonas sp. IBVSS1	Scaffold
GCF_001552675.1	BCRQ00000000.1	1220572	192387	Alicyclobacillus sendaiensis NBRC 100866	Contig
GCF_002113785.1	NEJW00000000.1	1981747	1981747	Pseudomonas sp. B12(2017)	Scaffold
GCF_002163715.1		1844971	1844971	Curvibacter sp. AEP1-3	Chromosome
GCF_002109365.1		1930546	1930546	Sporosarcina sp. P37	Complete Genome
GCF_000308235.1	ALIG00000000.1	1197884	52133	Acinetobacter venetianus VE-C3	Chromosome
GCF_900142105.1	FQZS00000000.1	1122184	288966	Lutispora thermophila DSM 19022	Scaffold
GCF_900156425.1	FTNO00000000.1	553468	553468	Haladaptatus litoreus	Scaffold
GCF_000599865.1	JHAC00000000.1	1476583	1476583	Deinococcus phoenicis	Contig
GCF_000369605.1	APRR00000000.1	1217697	1217697	Acinetobacter sp. NIPH 1847	Scaffold
GCF_001422425.1	LMMX00000000.1	1736253	1736253	Methylobacterium sp. Leaf102	Scaffold
GCF_000409565.1	ANNO00000000.1	1201036	1201036	Pseudochrobactrum sp. AO18b	Contig
GCF_900046455.1	FCOT00000000.1	1689271	1689271	Cellulomonas sp. SN7	Contig
GCF_000347295.2	APHK00000000.2	1241906	1241906	Gordonia sp. NB4-1Y	Contig
GCF_000717025.1	JNXG00000000.1	66869	66869	Streptomyces atroolivaceus	Contig
GCF_000633395.1	AYMU00000000.1	1397282	1397282	Pseudomonas sp. PH1b	Contig
GCF_001838075.1	LTOC00000000.1	1715200	1715200	Staphylococcus sp. HMSC078A12	Scaffold
GCF_000332475.2	AOGX00000000.2	1249483	293069	Leptospira yanagawae serovar Saopaulo str. Sao Paulo = ATCC 700523	Contig
GCF_001676785.2		1266923	159	Brachyspira hyodysenteriae ATCC 27164	Complete Genome
GCF_900101515.1	FMUP00000000.1	706570	706570	Pseudomonas flexibilis	Scaffold
GCF_001650195.1	LXYR00000000.1	1850361	268141	Phormidesmis priestleyi BC1401	Scaffold
GCF_000185825.1	ACWB00000000.1	665937	665937	Anaerostipes sp. 3_2_56FAA	Scaffold
GCF_001465255.1		162209	162209	Paenibacillus naphthalenovorans	Complete Genome
GCF_002097535.1		402384	402384	Halobacillus mangrovi	Complete Genome
GCF_001434475.1	AZGF00000000.1	1423807	152335	Lactobacillus suebicus DSM 5007 = KCTC 3549	Contig
GCF_001526505.1	ASXX00000000.1	1336743	1336743	Agrobacterium sp. D14	Contig
GCF_000949295.1	JXYS00000000.1	1280514	1280514	Acidithrix ferrooxidans	Contig
GCF_001672935.1	LZKT00000000.1	1834068	1834068	Mycobacterium sp. 1137317.9	Contig
GCF_001896025.1		1856406	1856406	Bacillus sp. H15-1	Complete Genome
GCF_002102025.1	LQOK00000000.1	56425	56425	Mycobacterium bohemicum	Contig
GCF_000710735.1	AWHF00000000.1	1385420	1385420	Francisella sp. W12-1067	Contig
GCF_000500045.1	AYOT00000000.1	1417230	44448	Borrelia persica No12	Contig
GCF_000373965.1	AREX00000000.1	1123487	392736	Uliginosibacterium gangwonense DSM 18521	Scaffold
GCF_900167185.1	FUWM00000000.1	142842	142842	Selenihalanaerobacter shriftii	Scaffold
GCF_900169525.1	FWCI00000000.1	1816684	1816684	Corynebacterium sp. Marseille-P2417	Scaffold
GCF_001279365.1	LGCW00000000.1	1519475	1519475	Streptomyces sp. NRRL F-5755	Contig
GCF_900168775.1	FVZO00000000.1	200904	200904	Paraliobacillus ryukyuensis	Contig
GCF_000185585.1	ACTC00000000.1	457393	457393	Bacteroides sp. 4_1_36	Scaffold
GCF_000794385.1	JTJB00000000.1	1577051	1577051	Thermus sp. 2.9	Contig
GCF_000018665.1		398578	80866	Delftia acidovorans SPH-1	Complete Genome
GCF_001185345.1	ACTH00000000.1	658665	658665	Dorea sp. D27	Scaffold
GCF_000272165.2	AJYX00000000.2	1191299	170673	Vibrio kanaloae 5S-149	Scaffold
GCF_001527625.1	LOZR00000000.1	1636424	1636424	Burkholderia sp. MSMB1552	Contig
GCF_001808025.1	LUAH00000000.1	1581095	1581095	Sphingobacterium sp. HMSC13C05	Scaffold
GCF_900168035.1	FUYO00000000.1	505249	505249	Arcobacter marinus	Scaffold
GCF_000265245.1	AJKS00000000.2	339656	720605	Halomonas smyrnensis AAD6	Contig
GCF_000968195.1		351671	351671	Xenorhabdus doucetiae	Complete Genome
GCF_002149965.1	MSQB00000000.1	428991	428991	Novosphingobium panipatense	Scaffold
GCF_000019685.1		412419	40834	Borrelia duttonii Ly	Complete Genome
GCF_000746385.1	JQLD00000000.1	1500259	1500259	Rhizobium sp. YR519	Scaffold
GCF_001624595.1	JSEN00000000.1	1561206	1561206	Marinomonas sp. SBI22	Scaffold
GCF_002077135.1	LDOS00000000.1	993689	993689	Metallibacterium scheffleri	Scaffold
GCF_001548095.1		1615909	1615909	Geminocystis sp. NIES-3708	Complete Genome
GCF_000815185.1		56458	56458	Xanthomonas sacchari	Complete Genome
GCF_000525955.1	AODJ00000000.1	1265845	1006155	Listeria weihenstephanensis FSL R9-0317	Contig
GCF_001315945.1	BBBG00000000.1	1293041	2197	Methanogenium cariaci JCM 10550	Contig
GCF_900110455.1	FOIS00000000.1	1202768	1202768	Halopiger salifodinae	Scaffold
GCF_000021805.1		41431	41431	Cyanothece sp. PCC 8801	Complete Genome
GCF_001691455.1		1869170	1869170	Rhizobium sp. S41	Complete Genome
GCF_000011545.1		272560	28450	Burkholderia pseudomallei K96243	Complete Genome
GCF_000024845.1		518766	29549	Rhodothermus marinus DSM 4252	Complete Genome
GCF_000509065.1	BAID00000000.2	1232445	1232445	Clostridiales bacterium VE202-16	Contig
GCF_000021565.1		123214	309805	Persephonella marina EX-H1	Complete Genome
GCF_000253055.1		768679	2271	Thermoproteus tenax Kra 1	Complete Genome
GCF_900156505.1	FTPR00000000.1	287098	287098	Loktanella rosea	Contig
GCF_001436985.1	JQBN00000000.1	33961	33961	Lactobacillus homohiochii	Scaffold
GCF_000019605.1		374847	498846	Candidatus Korarchaeum cryptofilum OPF8	Complete Genome
GCF_001815195.1	LTTK00000000.1	1739513	1739513	Enterococcus sp. HMSC076D08	Scaffold
GCF_001634305.1		1490057	1490057	Anoxybacillus sp. B7M1	Complete Genome
GCF_000721115.1	JOEU00000000.1	47872	47872	Micromonospora purpureochromogenes	Contig
GCF_001634885.1	LWEX00000000.1	1822232	1822232	Sulfitobacter sp. HI0040	Contig
GCF_000633355.1	AYMQ00000000.1	1397285	1397285	Serratia sp. H1w	Contig
GCF_000373225.1	ARDM00000000.1	1155716	1155716	Streptomyces sp. LaPpAH-202	Scaffold
GCF_000219045.1		573569	573569	Francisella sp. TX077308	Complete Genome
GCF_000373105.1	ARDG00000000.1	1122179	70998	Lewinella persica DSM 23188	Scaffold
GCF_001652485.1		419475	419475	Ochrobactrum pseudogrignonense	Complete Genome
GCF_000717895.1	JOCJ00000000.1	1463935	1463935	Streptomyces sp. NRRL WC-3744	Contig
GCF_001557005.1	LSKG00000000.1	1768785	1768785	Sphingomonas sp. CCH15-F11	Contig
GCF_900113905.1	FORC00000000.1	289370	289370	Pseudomonas argentinensis	Scaffold
GCF_000333435.1	BADC00000000.1	95617	95617	Corynebacterium-like bacterium B27	Contig
GCF_001274925.1	LILA00000000.1	86667	86667	Jeotgalibacillus marinus	Contig
GCF_001683915.1	LXTT00000000.1	1848189	1848189	Muricauda sp. CP2A	Contig
GCF_001854225.1		535712	535712	Candidatus Rhodoluna planktonica	Complete Genome
GCF_001184405.1	LFMX00000000.1	1090471	1090471	Candidatus Burkholderia humilis	Contig
GCF_000183385.1		289397	28903	Mycoplasma bovis PG45	Complete Genome
GCF_000708675.1	JELR00000000.1	1453501	1453501	Microbulbifer sp. HZ11	Contig
GCF_000829615.1	BBLA00000000.1	766224	766224	Vibrio jasicida	Scaffold
GCF_000143965.1		644282	453230	Desulfarculus baarsii DSM 2075	Complete Genome
GCF_000953695.1		80852	80852	Aliivibrio wodanis	Complete Genome
GCF_001729805.1		1812935	1812935	Enterobacter cloacae complex 'Hoffmann cluster IV'	Complete Genome
GCF_001792795.1		1898044	1898044	Spiroplasma sp. TU-14	Complete Genome
GCF_000949135.1	JTAN00000000.1	1571773	1571773	Burkholderia sp. USM B20	Contig
GCF_001319865.1	BBSL00000000.1	1561196	1561196	Burkholderia sp. E7m39	Contig
GCF_000158975.1	ACFA00000000.1	467200	35619	Streptomyces griseoflavus Tu4000	Scaffold
GCF_000821305.1	CCXK00000000.1	1499683	1499683	Clostridium sp. CL-6	Contig
GCF_000964525.1	BAZG00000000.1	1300915	1300915	Anaeromyxobacter sp. PSR-1	Contig
GCF_000720295.1	JOJH00000000.1	1463933	1463933	Streptomyces sp. NRRL WC-3725	Contig
GCF_000002765.3		36329	5833	Plasmodium falciparum 3D7	Chromosome
GCF_900177645.1	FXAO00000000.1	188872	188872	Arenibacter troitsensis	Scaffold
GCF_000219745.1	AFRQ00000000.1	1003200	1287735	Achromobacter insuavis AXX-A	Scaffold
GCF_000253115.1		426114	426114	Thiomonas arsenitoxydans	Chromosome
GCF_002000045.1	MUXO00000000.1	1335061	1335061	Rhizobium flavum	Scaffold
GCF_001637525.1	LUUT00000000.1	260554	260554	[Brevibacterium] halotolerans	Scaffold
GCF_000496935.2	AYLZ00000000.2	1410620	1410620	Shinella sp. DD12	Contig
GCF_000755985.1		342113	342113	Burkholderia oklahomensis	Complete Genome
GCF_001953795.1	MQZX00000000.1	686830	686830	Chromobacterium pseudoviolaceum	Contig
GCF_001748225.1	BDFE00000000.1	1592317	1592317	Desulfoplanes formicivorans	Scaffold
GCF_000590475.1		316	316	Pseudomonas stutzeri	Complete Genome
GCF_001865105.1	MJGR00000000.1	1898740	1898740	Curtobacterium sp. MCBA15_016	Scaffold
GCF_000969585.1	LATE00000000.1	760136	760136	Sinorhizobium sp. PC2	Contig
GCF_000510725.1	AZNZ00000000.1	935851	935851	Pseudoxanthomonas sp. J31	Scaffold
GCF_001854125.1		1874317	1874317	Marinobacter salinus	Complete Genome
GCF_001762865.1	MJXQ00000000.1	1903585	1903585	Campylobacter sp. BCW_6468	Scaffold
GCF_002197645.1		2005703	2005703	Enterococcus sp. MN05	Complete Genome
GCF_000468615.2		1348584	76594	Cellulophaga baltica 18	Complete Genome
GCF_001543875.1	JYFD00000000.1	1484	1484	Hydrogenibacillus schlegelii	Scaffold
GCF_000708285.2	JAUG00000000.1	1454007	475254	Pedobacter borealis DSM 19626	Contig
GCF_000170915.1	ABCT00000000.1	391597	391597	Limnobacter sp. MED105	Contig
GCF_001425965.1	LMRH00000000.1	1736209	1736209	Sanguibacter sp. Leaf3	Contig
GCF_002000165.1	MPAK00000000.1	1311337	1311337	Pseudomonas sp. C9	Scaffold
GCF_000242875.2	AEXL00000000.2	859350	1170320	Candidatus Nitrosopumilus salaria BD31	Contig
GCF_001750405.1		43657	43657	Pseudoalteromonas luteoviolacea	Complete Genome
GCF_001182045.1	CVTY00000000.1	1506471	1506471	Dakarella massiliensis	Contig
GCF_001996445.1	MRVI00000000.1	1870821	1870821	Paenibacillus sp. IHBB 9951	Contig
GCF_000014825.1		316055	1076	Rhodopseudomonas palustris BisA53	Complete Genome
GCF_000771165.1	JDTW00000000.1	561180	78342	Bifidobacterium gallicum DSM 20093 = LMG 11596	Contig
GCF_002108615.1	MTEG00000000.1	1850565	1850565	Raoultella sp. YJ	Contig
GCF_000010625.1		449447	1126	Microcystis aeruginosa NIES-843	Complete Genome
GCF_000204055.1	AECX00000000.1	747676	203908	Melampsora larici-populina 98AG31	Scaffold
GCF_000170995.1	ABDF00000000.2	413071	29875	Trichoderma virens Gv29-8	Scaffold
GCF_000383295.1	ARTA00000000.1	1121334	1549	[Clostridium] sporosphaeroides DSM 1294	Scaffold
GCF_002139095.1	MJLL00000000.1	1895633	1895633	Campylobacter sp. RM8835	Contig
GCF_000987955.1	LAZU00000000.1	1642570	1642570	Paenibacillus sp. DMB20	Contig
GCF_000428465.1	ATZZ00000000.1	1121278	356302	Chitinimonas koreensis DSM 17726	Scaffold
GCF_900120385.1	FPLI00000000.1	1852385	1852385	Olsenella sp. Marseille-P2936	Scaffold
GCF_000063605.1		347257	2110	Mycoplasma agalactiae PG2	Complete Genome
GCF_001544915.2	FCOE00000000.2	1777141	1777141	Burkholderia pedi	Contig
GCF_001027955.1	LDNX00000000.1	1660349	1660349	Kocuria sp. SM24M-10	Contig
GCF_001641515.1	LXPX00000000.1	1847940	1847940	Achromobacter sp. KCJK1731	Contig
GCF_000502735.1	AYVT00000000.1	1287307	1287307	Mesorhizobium sp. LSHC440A00	Contig
GCF_001810915.1	LTGZ00000000.1	1739275	1739275	Streptococcus sp. HMSC072E12	Scaffold
GCF_000333895.2	ANFM00000000.2	1056512	1056512	Grimontia indica	Contig
GCF_000718135.1	JOEM00000000.1	66883	66883	Streptomyces cyaneofuscatus	Contig
GCF_000583215.1	JAJB00000000.1	1381751	1381751	Brevibacterium sp. VCM10	Contig
GCF_000612825.1	CCBF000000000.1	1209984	53462	Mycobacterium mageritense DSM 44476 = CIP 104973	Contig
GCF_000151425.1	ACPH00000000.1	559305	5551	Trichophyton rubrum CBS 118892	Scaffold
GCF_001514215.1	LMWX00000000.1	285568	285568	Streptomyces bungoensis	Scaffold
GCF_000156255.1	ABXM00000000.1	439497	439497	Ruegeria sp. R11	Scaffold
GCF_001906925.1	MRWQ00000000.1	1714354	1714354	Domibacillus sp. SAOS 44	Contig
GCF_002105775.1		1980001	1980001	Cellulosimicrobium sp. TH-20	Complete Genome
GCF_002188465.1	NINW00000000.1	2008675	2008675	Pigmentiphaga sp. NML080357	Contig
GCF_000517065.1	AJUM00000000.1	927658	286730	Alkaliflexus imshenetskii DSM 15055	Scaffold
GCF_000709085.1	JFBD00000000.1	698769	698769	Virgibacillus alimentarius	Contig
GCF_000185285.1	AEPP00000000.1	888052	651609	Actinomyces sp. oral taxon 180 str. F0310	Scaffold
GCF_002028385.1		1964449	1964449	Streptomyces sp. 3211	Complete Genome
GCF_000006425.1	AAEL00000000.1	237895	237895	Cryptosporidium hominis	Scaffold
GCF_000306335.1	AKWM00000000.2	1193010	1137606	Leptospira mayottensis 200901122	Contig
GCF_000373665.1	AREI00000000.1	1157637	1157637	Streptomyces sp. BoleA5	Scaffold
GCF_001020585.1	LCWP00000000.1	251747	251747	Chromobacterium subtsugae	Contig
GCF_001400735.1	LJPW00000000.1	46678	46678	Pseudomonas caricapapayae	Scaffold
GCF_000306765.2		523841	2252	Haloferax mediterranei ATCC 33500	Complete Genome
GCF_000720765.1	JODC00000000.1	1463917	1463917	Streptomyces sp. NRRL S-646	Contig
GCF_001436045.1	AZER00000000.1	1423746	104955	Lactobacillus frumenti DSM 13145	Scaffold
GCF_000381145.1	ARLI00000000.1	1265497	1265497	Thioalkalivibrio sp. ALMg2	Scaffold
GCF_000187955.1	AEUU00000000.2	873448	1340	Streptococcus porcinus str. Jelinkova 176	Contig
GCF_002079305.1		1564506	1564506	Rhodovulum sp. P5	Complete Genome
GCF_000177155.1	ADFB00000000.1	693748	693748	Brucella sp. NF 2653	Contig
GCF_001436415.1	AYZB00000000.1	1423752	60519	Lactobacillus graminis DSM 20719	Scaffold
GCF_001190755.1		1032069	827	Campylobacter ureolyticus RIGS 9880	Complete Genome
GCF_000226295.1		981222	458033	Chloracidobacterium thermophilum B	Complete Genome
GCF_000367925.1	APOH00000000.1	1217715	1435036	Acinetobacter bohemicus ANC 3994	Scaffold
GCF_001037815.1	LETM00000000.1	1686397	1686397	Enterobacter sp. BIDMC94	Scaffold
GCF_900108475.1	FNWO00000000.1	1082	1082	Phaeospirillum fulvum	Scaffold
GCF_000238655.1	ACWE00000000.1	665957	665957	Bacillus sp. 7_6_55CFAA_CT2	Scaffold
GCF_000152705.1	AAMN00000000.1	313589	313589	Janibacter sp. HTCC2649	Scaffold
GCF_001997385.1		1940790	1940790	Phycisphaerae bacterium L21-RPul-D3	Complete Genome
GCF_001556475.1	LSIX00000000.1	1768765	1768765	Methylobacterium sp. CCH5-D2	Contig
GCF_001722415.1	MIHD00000000.1	1798	1798	Mycobacterium triviale	Contig
GCF_000565215.1		1276257	216944	Spiroplasma sabaudiense Ar-1343	Complete Genome
GCF_000712295.1	JMKI00000000.1	2754	2754	Synergistes jonesii	Contig
GCF_000477655.1	AXMD00000000.1	1203635	1203635	Propionibacterium sp. KPL2009	Scaffold
GCF_900155365.1	FTLD00000000.1	1907654	1907654	Collinsella bouchesdurhonensis	Scaffold
GCF_000237285.1		1002804	56877	Helicobacter bizzozeronii CIII-1	Chromosome
GCF_001675715.1	LYUV00000000.1	1854758	1854758	Wolbachia endosymbiont of Nomada leucophthalma	Contig
GCF_001598415.1	BCYX00000000.1	1219048	40682	Sphingomonas mali NBRC 15500	Contig
GCF_000158415.2	ACDM00000000.2	457401	457401	Escherichia sp. 4_1_40B	Scaffold
GCF_000349325.1		1214101	348043	Streptomyces davawensis JCM 4913	Chromosome
GCF_001895145.1	BDIR00000000.1	1898176	1898176	Arcobacter sp. LA11	Contig
GCF_001556735.1	LSJO00000000.1	1768778	1768778	Sphingomonas sp. CCH9-F2	Contig
GCF_000162755.2	ACUL00000000.2	658187	168933	Legionella drancourtii LLAP12	Scaffold
GCF_000149925.1	AAWC00000000.1	418459	5297	Puccinia graminis f. sp. tritici CRL 75-36-700-3	Scaffold
GCF_001623085.1	LMCJ00000000.1	1735584	1735584	Pseudovibrio sp. W74	Scaffold
GCF_000614065.1	BAKG00000000.1	1236509	589537	Prevotella dentasini JCM 15908	Contig
GCF_000163655.1	ADCJ00000000.1	469592	469592	Bacteroides sp. 3_1_19	Scaffold
GCF_001667065.1	LZIQ00000000.1	1834100	1834100	Mycobacterium sp. 852002-51296_SCH5728562-a	Contig
GCF_001424545.1	LMQL00000000.1	1736365	1736365	Ramlibacter sp. Leaf400	Contig
GCF_000023905.1		523794	40542	Leptotrichia buccalis C-1013-b	Complete Genome
GCF_001637325.1	LRXL00000000.1	1763537	1763537	Ulvibacter sp. LPB0005	Contig
GCF_000239695.1	ACRN00000000.1	435830	55565	Actinomyces graevenitzii C83	Scaffold
GCF_001011035.1		444103	444103	Streptomyces sp. CNQ-509	Complete Genome
GCF_001277355.1	LIUS00000000.1	1581030	1581030	Bacillus sp. FJAT-21352	Scaffold
GCF_000981225.1	LAJC00000000.1	1352348	1352348	Allosalinactinospora lopnorensis	Contig
GCF_002008305.1	MVDF00000000.1	1179670	1179670	Micrococcus sp. KBS0714	Scaffold
GCF_000158075.1	ACCJ00000000.1	518636	333367	[Clostridium asparagiforme] DSM 15981	Scaffold
GCF_000753355.1	CCNN00000000.1	1499689	1499689	Clostridium sp. LF2	Contig
GCF_000502995.1	AYWF00000000.1	1287276	1287276	Mesorhizobium sp. LNJC398B00	Contig
GCF_900067035.1	FKLB00000000.1	1844091	1844091	Pseudomonas sp. 1 R 17	Scaffold
GCF_001320205.1	BCAZ00000000.1	1661038	1661038	Pseudomonas sp. NBRC 111123	Contig
GCF_900176035.1	FWWT00000000.1	656914	83661	Desulfonispora thiosulfatigenes DSM 11270	Contig
GCF_000739455.1		156978	156978	Corynebacterium imitans	Complete Genome
GCF_001467055.1	LNKA00000000.1	45056	45056	Legionella adelaidensis	Scaffold
GCF_000154725.1	ABIB00000000.1	391587	221066	Kordia algicida OT-1	Scaffold
GCF_900141935.1	FQYX00000000.1	558155	558155	Arenibacter nanhaiticus	Scaffold
GCF_001262495.1	LGYE00000000.1	1692239	1692239	Microbacterium sp. GCS4	Contig
GCF_000006925.2		198214	623	Shigella flexneri 2a str. 301	Complete Genome
GCF_001658045.1	LSSV00000000.1	1785156	1785156	Dietzia sp. 111N12-1	Contig
GCF_000223485.1	AEIK00000000.1	619300	340170	Spathaspora passalidarum NRRL Y-27907	Scaffold
GCF_001027725.1	LEKS00000000.1	1423322	1423322	Flavobacterium sp. ABG	Contig
GCF_900119585.1	FPKA00000000.1	1566184	1566184	Klebsiella sp. NFPP35	Scaffold
GCF_900099975.1	FNEI00000000.1	1045773	1045773	Arthrobacter cupressi	Scaffold
GCF_000600005.1		1196094	1196083	Snodgrassella alvi wkB2	Complete Genome
GCF_000196155.1		243265	29488	Photorhabdus luminescens subsp. laumondii TTO1	Complete Genome
GCF_000158515.2	ACDR00000000.2	457394	457394	Bacteroides sp. 4_3_47FAA	Scaffold
GCF_000309885.1		751945	56957	Thermus oshimai JL-2	Complete Genome
GCF_000003515.1	AAIW00000000.1	336963	33188	Uncinocarpus reesii 1704	Scaffold
GCF_000374045.1	ARFB00000000.1	1123248	398037	Segetibacter koreensis DSM 18137	Scaffold
GCF_000359125.1	CAAF000000000.1	1297570	1297570	Mesorhizobium sp. STM 4661	Contig
GCF_001812605.1	LTYD00000000.1	1739369	1739369	Neisseria sp. HMSC073G10	Scaffold
GCF_002025745.1	MCIC00000000.1	1882399	1882399	Hydrogenophaga sp. H7	Contig
GCF_001499845.1	LQIJ00000000.1	1772273	1772273	Mycobacterium sp. GA-2945b	Contig
GCF_001815505.1	LTSU00000000.1	1739533	1739533	Staphylococcus sp. HMSC072B07	Scaffold
GCF_000423605.1	AUIH00000000.1	1123228	169438	Saccharospirillum impatiens DSM 12546	Scaffold
GCF_000619965.1	JHVD00000000.1	1410634	1410634	Propionibacteriaceae bacterium P6A17	Scaffold
GCF_000275845.1	AEID00000000.1	732165	114155	Dichomitus squalens LYAD-421 SS1	Scaffold
GCF_001186335.1		200450	200450	Pseudomonas trivialis	Complete Genome
GCF_000799325.1	JUGN00000000.1	1500296	1500296	Chryseobacterium sp. YR480	Scaffold
GCF_002154335.1	MTPX00000000.1	1937003	1937003	Actinomyces sp. CtC 72	Contig
GCF_002042905.1	MVKA00000000.1	1954237	1954237	Geobacillus sp. LEMMY01	Contig
GCF_000196315.1		216432	313588	Croceibacter atlanticus HTCC2559	Complete Genome
GCF_001812685.1	LTXZ00000000.1	1739373	1739373	Lactobacillus sp. HMSC061B07	Scaffold
GCF_001425685.1	LMCY00000000.1	1736517	1736517	Massilia sp. Root335	Scaffold
GCF_000305785.2		1117647	447471	Simiduia agarivorans SA1 = DSM 21679	Complete Genome
GCF_001813005.1	LTXM00000000.1	1739389	1739389	Streptococcus sp. HMSC062H02	Scaffold
GCF_000759835.1	BBNB00000000.1	1218086	67826	Citrobacter sedlakii NBRC 105722	Contig
GCF_001754075.1	MIEH00000000.1	1653435	1653435	Clostridium sp. BR31	Contig
GCF_001469875.1	LOPW00000000.1	1544719	1544719	Haloferax sp. SB3	Contig
GCF_002115785.1	JFJY00000000.1	1470576	1470576	Thalassospira sp. MCCC 1A03138	Contig
GCF_001280045.1	LGDX00000000.1	1519491	1519491	Streptomyces sp. NRRL WC-3723	Contig
GCF_001587175.1		1759399	1759399	Streptococcus sp. A12	Complete Genome
GCF_000340375.1	AGEJ00000000.1	999415	31973	Eggerthia catenaformis OT 569 = DSM 20559	Scaffold
GCF_001514145.1	LMWU00000000.1	58343	58343	Streptomyces canus	Scaffold
GCF_000347955.2	ANGC00000000.2	1240349	1830	Rhodococcus ruber Chol-4	Scaffold
GCF_000972385.1	JXTE00000000.1	1415558	1415558	Streptomyces sp. WM6386	Scaffold
GCF_000755145.1		221027	221027	Treponema putidum	Complete Genome
GCF_001064745.1	JVJL00000000.1	1056807	1056807	Morococcus cerebrosus	Scaffold
GCF_002150105.1	MNPS00000000.1	1970095	1970095	Saccharibacter sp. M18	Contig
GCF_001556255.1	LSIN00000000.1	1768760	1768760	Bradyrhizobium sp. CCH10-C7	Contig
GCF_001835905.1	LTRY00000000.1	1715169	1715169	Corynebacterium sp. HMSC034E11	Scaffold
GCF_001728935.1	LYSO00000000.1	1535632	1535632	Pseudomonas sp. AP42	Contig
GCF_001039265.1	LFEK00000000.1	1662190	1662190	Synechococcus sp. GFB01	Contig
GCF_000784785.1	JSFJ00000000.1	1235863	1235863	Thermotoga sp. Xyl54	Contig
GCF_000337275.1	AOLR00000000.1	662476	35742	Haloarcula sinaiiensis ATCC 33800	Contig
GCF_000159315.1	ACGP00000000.1	1423757	1588	Lactobacillus hilgardii DSM 20176 = ATCC 8290	Scaffold
GCF_900168275.1	FVZH00000000.1	1938744	1938744	Bacillus sp. V-88	Scaffold
GCF_001995955.1	MUFA00000000.1	1909485	1909485	Salinivibrio sp. PR6	Contig
GCF_000376445.1	AQXI00000000.1	797209	367189	Haladaptatus paucihalophilus DX253	Contig
GCF_000250635.1		984262	1008	Saprospira grandis str. Lewin	Complete Genome
GCF_000185725.2	ACZI00000000.2	679197	286804	Segniliparus rugosus ATCC BAA-974	Scaffold
GCF_001043575.1	LDUK00000000.1	1628206	1628206	Bacillus sp. LK2	Contig
GCF_000732615.1	JPGL00000000.1	1506587	1506587	Burkholderia paludis	Contig
GCF_000482405.1	AXVF00000000.1	1305835	1305835	Rhodococcus sp. JG-3	Scaffold
GCF_002000465.1	MLAI00000000.1	1906745	1906745	Rodentibacter ratti	Contig
GCF_001468345.1	LNSE00000000.1	1759077	1759077	Sphingopyxis sp. H067	Contig
GCF_002174125.1	NEXX00000000.1	1582270	1582270	Acinetobacter populi	Contig
GCF_001838035.1	LTOD00000000.1	1715010	1715010	Staphylococcus sp. HMSC078A03	Scaffold
GCF_000182895.1	AACS00000000.2	240176	5346	Coprinopsis cinerea okayama7#130	Contig
GCF_000150675.1	ABJE00000000.1	498257	27337	Verticillium dahliae VdLs.17	Scaffold
GCF_001423085.1	LMNU00000000.1	1736265	1736265	Methylobacterium sp. Leaf125	Scaffold
GCF_000018945.1		309803	2337	Thermotoga neapolitana DSM 4359	Complete Genome
GCF_001809145.1	LTKG00000000.1	1715038	1715038	Enterococcus sp. HMSC056C08	Scaffold
GCF_000424185.1	AUJK00000000.1	1280674	1280674	Prevotella sp. AGR2160	Scaffold
GCF_000518525.1	JADT00000000.1	745718	745718	Olleya sp. VCSM12	Scaffold
GCF_000487975.1	AYHO00000000.1	981327	28090	Acinetobacter lwoffii NCTC 5866 = CIP 64.10 = NIPH 512	Scaffold
GCF_000745075.1	JQNE00000000.1	1500895	1500895	Erwinia sp. 9145	Contig
GCF_900109075.1	FNYS00000000.1	703342	703342	Myroides marinus	Scaffold
GCF_000381345.1	ARLS00000000.1	1121377	309886	Deinococcus apachensis DSM 19763	Scaffold
GCF_000156655.1	ABYT00000000.1	518637	1735	Holdemanella biformis DSM 3989	Scaffold
GCF_000812965.1	JSYN00000000.1	1069985	1069985	Pedobacter kyungheensis	Contig
GCF_001428725.1	LMIN00000000.1	1736495	1736495	Nocardioides sp. Root224	Scaffold
GCF_000424205.1	AUJL00000000.1	1280692	1529	Clostridium cadaveris AGR2141	Scaffold
GCF_000377625.1	ARIR00000000.1	1122993	28137	Prevotella veroralis DSM 19559 = JCM 6290	Scaffold
GCF_001424265.1	LMOV00000000.1	1736280	1736280	Acidovorax sp. Leaf160	Contig
GCF_000740015.1	BBJY00000000.1	1348635	685	Vibrio diazotrophicus NBRC 103148	Contig
GCF_001428205.1	LMHP00000000.1	1736481	1736481	Mesorhizobium sp. Root172	Scaffold
GCF_002157875.1		1903694	1903694	Oceanisphaera sp. AMac2203	Complete Genome
GCF_000968315.1	JZWG00000000.1	1523156	1523156	Clostridium sp. IBUN13A	Contig
GCF_000013085.1		269796	1085	Rhodospirillum rubrum ATCC 11170	Complete Genome
GCF_001938575.1	LYPI00000000.1	1841508	1841508	Pseudoalteromonas sp. PAB 2.2	Contig
GCF_000698945.1	JHDU00000000.1	141454	141454	Streptomyces wadayamensis	Scaffold
GCF_000271445.1	AKAO00000000.1	1136177	1589	Lactobacillus pentosus KCA1	Chromosome
GCF_000526295.1	JAFU00000000.1	1276755	1276755	Acidovorax sp. JHL-3	Contig
GCF_000524395.1	JAQC00000000.1	936563	936563	Fusobacterium sp. CM22	Contig
GCF_900187365.1	FYDG00000000.1	1074	1074	Rhodoblastus acidophilus	Contig
GCF_001858115.1	MBQX00000000.1	533243	77022	Cylindrospermopsis raciborskii CS-508	Contig
GCF_000372065.1	AQVB00000000.1	1122620	90245	Oligella urethralis DSM 7531	Contig
GCF_000233535.1	ACVE00000000.1	661087	661086	Olsenella sp. oral taxon 809 str. F0356	Scaffold
GCF_001809225.1	LTKD00000000.1	1715042	1715042	Corynebacterium sp. HMSC077G07	Scaffold
GCF_002101295.1		1977865	1977865	Candidatus Pelagibacter sp. RS40	Chromosome
GCF_000497935.1	AUTK00000000.1	1055790	1055790	Pseudoalteromonas sp. AC163	Contig
GCF_000383455.1	ARTI00000000.1	1172187	1172187	Methylobacterium sp. 285MFTsu5.1	Scaffold
GCF_000613185.1	CCBB000000000.1	258533	258533	Mycobacterium cosmeticum	Contig
GCF_900167935.1	FUYL00000000.1	561365	561365	Maribacter arcticus	Scaffold
GCF_001763235.1	MJYI00000000.1	1903594	1903594	Campylobacter sp. BCW_4337	Scaffold
GCF_000439125.1	AUUC00000000.1	1121114	33035	Blautia producta ATCC 27340 = DSM 2950	Scaffold
GCF_001578805.1	LQRE00000000.1	1777878	1777878	Streptococcus sp. DD10	Scaffold
GCF_900012615.1	FBWH00000000.1	1183428	1183419	Agrobacterium genomosp. 13 str. CFBP 6927	Scaffold
GCF_001422405.1	LMMV00000000.1	1736316	1736316	Pseudorhodoferax sp. Leaf267	Contig
GCF_000508085.1	AXUM00000000.1	1267211	1267211	Sediminibacterium sp. C3	Scaffold
GCF_000472445.1	AXAJ00000000.1	944435	944435	Burkholderia sp. WSM2230	Contig
GCF_001638985.1	AMYC00000000.1	763407	4837	Phycomyces blakesleeanus NRRL 1555(-)	Scaffold
GCF_000701325.1	JNIH00000000.1	1380346	1380346	Streptomyces sp. URHA0041	Scaffold
GCF_000272025.1	AKCV00000000.1	795666	795666	Ralstonia sp. PBA	Contig
GCF_001422065.1	LMLY00000000.1	1736236	1736236	Acidovorax sp. Leaf76	Contig
GCF_000647875.1	ARPF00000000.1	1157636	1157636	Streptomyces sp. SolWspMP-sol2th	Scaffold
GCF_900176525.1	FWYC00000000.1	40571	40571	Lentzea albidocapillata	Scaffold
GCF_001695755.1		1879023	1879023	Mycobacterium sp. djl-10	Complete Genome
GCF_000155435.1	ABQR00000000.1	457421	457421	Clostridiales bacterium 1_7_47FAA	Scaffold
GCF_001715385.1		1891098	1891098	Brucella sp. 2002734562	Complete Genome
GCF_002085735.1		451	451	Tatlockia micdadei	Complete Genome
GCF_001807485.1	LWNW00000000.1	1581134	1581134	Corynebacterium sp. HMSC08A12	Scaffold
GCF_000496475.1	AYMW00000000.1	1408164	1408164	Betaproteobacteria bacterium MOLA814	Scaffold
GCF_001455105.1		1307444	1583098	Fusobacterium hwasookii ChDC F300	Complete Genome
GCF_001037505.1	LESR00000000.1	1686382	1686382	Citrobacter sp. MGH109	Scaffold
GCF_001422325.1	LMMR00000000.1	1736314	1736314	Leifsonia sp. Leaf264	Contig
GCF_001431725.1		1178482	1178482	Halomonas huangheensis	Complete Genome
GCF_000364985.1	AQOW00000000.1	1266913	1266913	Thioalkalivibrio sp. HL-Eb18	Scaffold
GCF_001816105.1	LYTG00000000.1	1843183	1843183	Exiguobacterium sp. SH31	Contig
GCF_000148685.1		640512	640512	Burkholderia sp. CCGE1003	Complete Genome
GCF_001646725.1	LPZO00000000.1	293050	293050	Rhodococcus kroppenstedtii	Scaffold
GCF_001279965.1	LGDT00000000.1	1519488	1519488	Streptomyces sp. MMG1064	Contig
GCF_001559115.1		1286	1286	Staphylococcus simulans	Complete Genome
GCF_000003855.2	ACBU00000000.1	559298	1681229	Blastomyces gilchristii SLH14081	Scaffold
GCF_001283005.1	CDMJ00000000.1	35817	35817	Helicobacter heilmannii	Scaffold
GCF_002159615.1	NFJA00000000.1	1965620	1965620	Bacteroides sp. An279	Contig
GCF_000817775.1	JTHE00000000.1	1574623	207921	Lyngbya confervoides BDU141951	Scaffold
GCF_000063525.1		316278	316278	Synechococcus sp. RCC307	Complete Genome
GCF_001557105.1	LSKP00000000.1	1768791	1768791	Sphingomonas sp. CCH13-B11	Contig
GCF_000940995.1		658445	1295392	Photobacterium gaetbulicola Gung47	Complete Genome
GCF_001835975.1	LTRV00000000.1	1715065	1715065	Staphylococcus sp. HMSC034G07	Scaffold
GCF_002154445.1	MUNC00000000.1	1906	1906	Streptomyces fradiae	Scaffold
GCF_000380985.1	ARKZ00000000.1	1123008	294710	Proteiniphilum acetatigenes DSM 18083	Scaffold
GCF_900117315.1	FPDX00000000.1	1805475	1805475	Bacillus sp. Marseille-P2384	Scaffold
GCF_000613945.1	BAJY00000000.1	1122983	515414	Prevotella falsenii DSM 22864 = JCM 15124	Contig
GCF_000430545.1	AUMF00000000.1	1123347	104270	Tenacibaculum ovolyticum DSM 18103	Scaffold
GCF_001422025.1	LMLT00000000.1	1736233	1736233	Stenotrophomonas sp. Leaf70	Scaffold
GCF_001071365.1	JVBN00000000.1	1725362	1725362	Granulicatella sp. 572.rep2_STHE	Contig
GCF_002135425.1	NEGL00000000.1	1977872	1977872	Acinetobacter sp. ANC 4654	Contig
GCF_900115695.1	FOXK00000000.1	554344	554344	Pseudomonas toyotomiensis	Scaffold
GCF_000821285.2	CCXE00000000.1	1499682	1499682	Alistipes sp. AL-1	Scaffold
GCF_000374465.1	ARFW00000000.1	1120961	76980	Ahrensia kielensis DSM 5890	Scaffold
GCF_002148345.1	JHOH00000000.1	1423420	1423420	Ehrlichia sp. Wisconsin_h	Contig
GCF_001418465.1	LIQU00000000.1	1967	1967	Streptomyces kanamyceticus	Scaffold
GCF_000013865.1		296591	296591	Polaromonas sp. JS666	Complete Genome
GCF_001955975.1	MRTF00000000.1	1401	1401	Paenibacillus lautus	Contig
GCF_000238815.1	AFXB00000000.1	909943	909943	SAR116 cluster alpha proteobacterium HIMB100	Contig
GCF_002088945.1	NCSU00000000.1	1977912	1977912	Henriciella sp. LA220	Contig
GCF_001598335.1	BCYT00000000.1	1219036	86193	Sphingobium abikonense NBRC 16140	Contig
GCF_001190905.1		299583	657445	Francisella noatunensis subsp. orientalis	Complete Genome
GCF_001578645.1	LTDG00000000.1	1574264	1574264	Akkermansia sp. KLE1797	Scaffold
GCF_001584405.1	LPXX00000000.1	1176165	479117	Brevibacterium ravenspurgense 5401308 = CCUG 53855	Contig
GCF_001545095.1		1514105	1514105	Erysipelothrix larvae	Complete Genome
GCF_000617925.1	BAMT00000000.1	1236959	406	Methylobacillus glycogenes JCM 2850	Contig
GCF_001046855.1	CAJB00000000.1	1194083	99481	Tetrasphaera japonica T1-X7	Scaffold
GCF_000190315.1		985053	985052	Vulcanisaeta moutnovskia 768-28	Complete Genome
GCF_002002905.1		1938604	1938604	Aquaspirillum sp. LM1	Complete Genome
GCF_000421585.1	ATXH00000000.1	1123371	501497	Thermodesulfatator atlanticus DSM 21156	Contig
GCF_001884215.1	MAOH00000000.1	1866317	1866317	Bacillus sp. P14-1	Contig
GCF_002154345.1	MUNB00000000.1	67295	67295	Streptomyces fimicarius	Scaffold
GCF_000967865.1	JXRU00000000.1	1263625	1263625	Microbacterium sp. SA39	Contig
GCF_000374305.1	ARFO00000000.1	561175	1120938	Actinomadura flavalba DSM 45200	Scaffold
GCF_002196705.1	NADJ00000000.1	1969835	1969835	Desulfosporosinus sp. FKB	Contig
GCF_000152865.1	AAMW00000000.1	237727	237727	Erythrobacter sp. NAP1	Scaffold
GCF_000160555.1	ACKT00000000.1	585503	135083	Selenomonas noxia ATCC 43541	Scaffold
GCF_001695855.1	MBSS00000000.1	1120652	1120652	Ensifer sp. LC163	Contig
GCF_900089455.1	FLRC00000000.1	1851544	1851544	Orrella dioscoreae	Contig
GCF_001272655.2		59893	59893	Paenibacillus peoriae	Complete Genome
GCF_001837775.1	LTOO00000000.1	1715187	1715187	Corynebacterium sp. HMSC073H12	Scaffold
GCF_001320565.1	BCBI00000000.1	1661047	1661047	Pseudomonas sp. NBRC 111132	Contig
GCF_000969605.1	JZUE00000000.1	391953	391953	Aquincola tertiaricarbonis	Scaffold
GCF_001839505.1	LTLL00000000.1	1608856	1608856	Streptococcus sp. HMSC34B10	Scaffold
GCF_000961545.1	AXCR00000000.1	1397361	29908	Sporothrix schenckii 1099-18	Contig
GCF_000212735.1		760192	2350	Haliscomenobacter hydrossis DSM 1100	Complete Genome
GCF_002087235.1	MUIO00000000.1	1958950	1958950	Pseudomonas floridae	Scaffold
GCF_900142775.1	FRCC00000000.1	983	983	Flavobacterium flevense	Scaffold
GCF_001808255.1	LUAO00000000.1	1581107	1581107	Neisseria sp. HMSC15G01	Scaffold
GCF_001705035.1	MCIG00000000.1	1885315	1885315	Curtobacterium sp. UCD-KPL2560	Contig
GCF_000002855.3		425011	5061	Aspergillus niger CBS 513.88	Scaffold
GCF_001810465.1	LWQQ00000000.1	1739250	1739250	Pseudomonas sp. HMSC075A08	Scaffold
GCF_001580885.1	LHZP00000000.1	586239	586239	Gluconobacter roseus	Contig
GCF_900142275.1	FRAI00000000.1	1120989	182411	Anaerobranca californiensis DSM 14826	Contig
GCF_000430825.1	AUMT00000000.1	1121286	412438	Chryseobacterium daeguense DSM 19388	Scaffold
GCF_001591585.1	BCVE00000000.1	1348626	1397	Bacillus circulans NBRC 13626	Contig
GCF_001938985.1	MKIN00000000.1	887144	887144	Rhizobium taibaishanense	Scaffold
GCF_000334895.1	BAFM00000000.1	1232219	1232219	Halococcus agarilyticus	Contig
GCF_001683315.1		246432	246432	Staphylococcus equorum	Complete Genome
GCF_001026865.1	LDPD00000000.1	1631556	1631556	Geobacillus sp. ZGt-1	Scaffold
GCF_000612605.1	CCAQ000000000.1	472695	472695	Pantoea septica	Contig
GCF_001042595.1		1150423	1689	Bifidobacterium dentium JCM 1195 = DSM 20436	Complete Genome
GCF_001306895.1	LJTB00000000.1	1716175	1716175	Pseudoalteromonas sp. UCD-33C	Contig
GCF_000182805.1	CABT00000000.1	5147	5147	Sordaria macrospora	Scaffold
GCF_900167905.1	FUYZ00000000.1	619805	619805	Soonwooa buanensis	Scaffold
GCF_002165345.1	NHRM00000000.1	2004645	2004645	Acinetobacter sp. WCHA62	Scaffold
GCF_002151445.1		1030157	1030157	Sphingomonas sp. KC8	Complete Genome
GCF_000620465.1	JIBE00000000.1	1380362	1380362	Ralstonia sp. UNC404CL21Col	Scaffold
GCF_000233955.1	AFFY00000000.1	762968	454154	Paraprevotella clara YIT 11840	Scaffold
GCF_002197685.1	NBBI00000000.1	344880	344880	Sphingomonas dokdonensis	Contig
GCF_002112515.1	NEHV00000000.1	1981692	1981692	Pseudomonas sp. R29(2017)	Scaffold
GCF_001399455.2	LLEI00000000.2	1276888	1276888	Vibrio bivalvicida	Scaffold
GCF_000686905.1	JMLW00000000.1	1122211	217169	Marinospirillum insulare DSM 21763	Scaffold
GCF_900156735.1	FTOL00000000.1	373668	373668	Chryseobacterium ureilyticum	Contig
GCF_000746015.1	JQKK00000000.1	1408323	1408323	Lachnospiraceae bacterium MA2020	Scaffold
GCF_001662655.1	LAJO00000000.1	342668	342668	Pseudogymnoascus verrucosus	Scaffold
GCF_001811815.1	LTFI00000000.1	1739325	1739325	Staphylococcus sp. HMSC065C10	Scaffold
GCF_001870205.1		519472	519472	Vagococcus teuberi	Complete Genome
GCF_001690155.1		714	714	Aggregatibacter actinomycetemcomitans	Complete Genome
GCF_000611675.1	JATV00000000.1	1450525	29536	Flavobacterium succinicans LMG 10402	Contig
GCF_001439985.1	LKEQ00000000.1	125593	125593	Wolbachia endosymbiont of Trichogramma pretiosum	Chromosome
GCF_000377325.1	ARIC00000000.1	1239292	1239292	Thioalkalivibrio sp. ALgr3	Scaffold
GCF_000972765.1		1637999	1637999	Verrucomicrobia bacterium IMCC26134	Complete Genome
GCF_000739655.1	BATR00000000.1	1403819	1403819	Verrucomicrobium sp. BvORR106	Contig
GCF_000154565.1	ABGD00000000.2	445972	169435	Anaerotruncus colihominis DSM 17241	Scaffold
GCF_001655735.1	LXUH00000000.1	1849370	1849370	Bacillus sp. MKU004	Contig
GCF_000219295.1	AFPR00000000.1	1043206	1043206	Acidiphilium sp. PM	Scaffold
GCF_000787775.1	BBPM00000000.1	105422	105422	Streptacidiphilus carbonis	Scaffold
GCF_000952795.1	JZWO00000000.1	1581124	1581124	Neisseria sp. HMSC06F02	Scaffold
GCF_000520715.1	ASSD00000000.1	1333860	369399	Paenibacillus zanthoxyli JH29	Contig
GCF_000741695.1	JGZK00000000.1	1437610	983706	Bifidobacterium reuteri DSM 23975	Contig
GCF_000802245.2		1355015	1355015	Streptomyces pluripotens	Complete Genome
GCF_000023985.1		573064	83171	Methanocaldococcus fervens AG86	Complete Genome
GCF_000285495.1	CAER00000000.1	946235	1465765	Oceanobacillus massiliensis str. N'diop	Scaffold
GCF_000331065.1		1240471	251542	Candidatus Blochmannia chromaiodes str. 640	Complete Genome
GCF_900106755.1	FNNN00000000.1	1077285	674529	Bacteroides faecis MAJ27	Scaffold
GCF_000374645.1	ARGF00000000.1	1121016	2369	Arhodomonas aquaeolei DSM 8974	Scaffold
GCF_001811125.1	LTGQ00000000.1	1739286	1739286	Anaerococcus sp. HMSC068A02	Scaffold
GCF_001856085.1	MBQG00000000.1	622695	622695	Planococcus salinarum	Contig
GCF_900101365.1	FMUN00000000.1	381306	381306	Thiohalorhabdus denitrificans	Contig
GCF_000155855.1	ABVQ00000000.1	483218	384638	[Bacteroides] pectinophilus ATCC 43243	Scaffold
GCF_001598535.1	BCZD00000000.1	1219045	76947	Sphingobium herbicidovorans NBRC 16415	Contig
GCF_001939735.1	MJIL00000000.1	1903952	1903952	Photobacterium sp. 13-12	Scaffold
GCF_001753185.1		1905288	1905288	Klebsiella sp. LTGPAF-6F	Complete Genome
GCF_002113025.1	NEJH00000000.1	1981730	1981730	Pseudomonas sp. B28(2017)	Scaffold
GCF_001422845.1	LMMW00000000.1	1736252	1736252	Methylobacterium sp. Leaf100	Scaffold
GCF_002154615.1	MUNH00000000.1	67355	67355	Streptomyces recifensis	Scaffold
GCF_000934525.1		589873	589873	Alteromonas australica	Complete Genome
GCF_001544595.1	FCOH00000000.2	1777132	1777132	Burkholderia peredens	Contig
GCF_000712055.1	JOOA00000000.1	1514668	1514668	Ruminococcus sp. HUN007	Contig
GCF_001672295.1	JXMS00000000.1	1560234	1560234	Halodesulfovibrio spirochaetisodalis	Scaffold
GCF_001462175.1	LNUO00000000.1	1254334	1254334	Psychrobacter sp. ENNN9_III	Contig
GCF_001922405.1		70255	70255	Staphylococcus condimenti	Complete Genome
GCF_001440305.1	LJYT00000000.1	1720577	1720577	Mycobacterium sp. HXXIII	Contig
GCF_000766055.1	JNEZ00000000.1	1497679	1497679	Listeriaceae bacterium FSL A5-0209	Contig
GCF_001446975.1	LKKM00000000.1	1729726	1729726	Pseudomonas sp. TTU2014-105ASC	Contig
GCF_000164905.1		608538	940	Hydrogenobacter thermophilus TK-6	Complete Genome
GCF_001677375.1	MAMQ00000000.1	211	211	Helicobacter sp. CLO-3	Scaffold
GCF_001665715.1	LZMO00000000.1	1834085	1834085	Gordonia sp. 852002-10350_SCH5691597	Contig
GCF_001975725.1		1765967	1765967	Acidihalobacter ferrooxidans	Chromosome
GCF_001812815.1	LTXT00000000.1	1739380	1739380	Streptococcus sp. HMSC073A12	Scaffold
GCF_000336715.1	AOMF00000000.1	1227457	335952	Halococcus thailandensis JCM 13552	Contig
GCF_000283315.1	ALKF00000000.1	1196323	1196323	Paenibacillus sp. OSY-SE	Contig
GCF_900141785.1	FQYP00000000.1	570521	570521	Aquimarina spongiae	Scaffold
GCF_001812615.1	LTYC00000000.1	1739370	1739370	Enterococcus sp. HMSC067C01	Scaffold
GCF_001405575.1	CYYT00000000.1	84024	84024	Clostridium disporicum	Contig
GCF_001037905.1	LETQ00000000.1	1686401	1686401	Enterobacter sp. BIDMC110	Scaffold
GCF_001838845.1	LTMT00000000.1	1608866	1608866	Staphylococcus sp. HMSC36A10	Scaffold
GCF_002120225.1	LAPZ00000000.1	1635173	1635173	Tenacibaculum holothuriorum	Contig
GCF_002135435.1	NEGK00000000.1	1977873	1977873	Acinetobacter sp. ANC 3813	Contig
GCF_000752035.1	CCFE00000000.1	1499680	1499680	Bacillus rubiinfantis	Contig
GCF_000493035.1	AYJH00000000.1	1329827	1329827	Enterobacter sp. MGH 23	Scaffold
GCF_900176415.1	FWXO00000000.1	504486	504486	Cellulophaga tyrosinoxydans	Scaffold
GCF_000300095.1		1229205	252970	Paraburkholderia phenoliruptrix BR3459a	Complete Genome
GCF_900108115.1	FTPU00000000.1	1121284	421530	Chryseobacterium bovis DSM 19482	Scaffold
GCF_001037575.1	LEST00000000.1	1686384	1686384	Citrobacter sp. BIDMC107	Scaffold
GCF_001989415.1		1924285	1924285	Prochlorococcus sp. RS50	Chromosome
GCF_000719895.1	JOIF00000000.1	1463844	1463844	Streptomyces sp. NRRL F-2799	Contig
GCF_000377785.1	ARIZ00000000.1	545276	545276	Thioalkalivibrio sp. ALJ24	Scaffold
GCF_001955655.1	MSPW00000000.1	263476	263476	Viridibacillus arenosi	Contig
GCF_001687305.1	LZRK00000000.1	1857645	1857645	Actinomyces sp. VUL7	Scaffold
GCF_000424545.1	AUKC00000000.1	1280685	1280685	Butyrivibrio sp. NC3005	Scaffold
GCF_001425705.1	LMDC00000000.1	1736430	1736430	Pelomonas sp. Root1217	Scaffold
GCF_000741175.1	JGYS00000000.1	1437609	762209	Bifidobacterium callitrichos DSM 23973	Contig
GCF_001838175.1	LTNW00000000.1	1739295	1739295	Corynebacterium sp. HMSC034A01	Scaffold
GCF_000720645.1	JOBX00000000.1	1463904	1463904	Streptomyces sp. NRRL S-378	Contig
GCF_900116025.1	FWEU00000000.1	1761901	1761901	Stenotrophomonas sp. 92mfcol6.1	Scaffold
GCF_000378145.1	ARJR00000000.1	1123226	459527	Saccharibacillus kuerlensis DSM 22868	Scaffold
GCF_000979475.1	JJOZ00000000.1	1483598	1483598	Methanosarcina sp. 2.H.T.1A.8	Scaffold
GCF_000484505.1		1341692	84023	Clostridium autoethanogenum DSM 10061	Complete Genome
GCF_001668625.1	LZLJ00000000.1	1834076	1834076	Mycobacterium sp. 1274756.6	Contig
GCF_000410515.1		1166130	1166130	Enterobacter sp. R4-368	Complete Genome
GCF_001808785.1	LTKZ00000000.1	1715180	1715180	Streptococcus sp. HMSC077D04	Scaffold
GCF_001556865.1	LSJY00000000.1	1768781	1768781	Sphingobium sp. CCH11-B1	Contig
GCF_000347195.1	ANIG00000000.1	1242991	1242990	Leptospira sp. serovar Kenya str. Sh9	Contig
GCF_000661955.1		216778	216778	Stenotrophomonas rhizophila	Chromosome
GCF_001642775.1	LWHN00000000.1	1768906	1768906	Pseudohongiella sp. SCS-111	Scaffold
GCF_000327305.1	CALL00000000.1	1215915	1366	Lactococcus raffinolactis 4877	Scaffold
GCF_001426965.1	LMFW00000000.1	1736469	1736469	Mesorhizobium sp. Root1471	Scaffold
GCF_000010405.1		412965	410330	Candidatus Vesicomyosocius okutanii HA	Complete Genome
GCF_001806895.1	LWOS00000000.1	1581068	1581068	Enterococcus sp. HMSC29A04	Scaffold
GCF_000472485.1	AXBP00000000.1	709015	323450	Pontibacter actiniarum DSM 19842	Contig
GCF_001013905.1		1437453	1437453	Streptomyces leeuwenhoekii	Complete Genome
GCF_001953055.1		472175	472175	Nitratireductor basaltis	Complete Genome
GCF_001270375.1	LGVB00000000.1	747377	747377	Clostridium sp. DMHC 10	Contig
GCF_001418345.1	LIPW00000000.1	1381080	1381080	Idiomarina woesei	Scaffold
GCF_001808625.1	LTLH00000000.1	1715078	1715078	Streptococcus sp. HMSC068H01	Scaffold
GCF_001811645.1	LTFR00000000.1	1739316	1739316	Propionibacterium sp. HMSC069G10	Scaffold
GCF_001636105.1	LNJT00000000.1	1636425	1636425	Burkholderia sp. MSMB1589WGS	Contig
GCF_000143765.1	ACHA00000000.2	525373	258	Sphingobacterium spiritivorum ATCC 33861	Scaffold
GCF_000520955.1	JACC00000000.1	1296415	1296415	Aquimarina pacifica	Contig
GCF_002113205.1	NEKA00000000.1	1981743	1981743	Pseudomonas sp. B16(2017)	Scaffold
GCF_002024505.1		150123	150123	Plantibacter flavus	Chromosome
GCF_000518685.1	JAEB00000000.1	1336241	39497	Eubacterium xylanophilum ATCC 35991	Scaffold
GCF_000482585.1	AXVU00000000.1	1298879	1298879	Streptomyces sp. CNQ329	Scaffold
GCF_001555885.1	LSHR00000000.1	1768742	1768742	Blastomonas sp. CCH3-E3	Contig
GCF_000751595.1	CCMH00000000.1	1461577	1461577	Weeksella sp. FF8	Contig
GCF_900095815.1		145261	145261	Methanothermobacter wolfeii	Complete Genome
GCF_000224925.1	AFZB00000000.1	1049564	94785	endosymbiont of Tevnia jerichonana (vent Tica)	Contig
GCF_900188315.1		1761794	1761794	Marinobacter sp. es.042	Chromosome
GCF_000828085.2	JXCA00000000.1	1233231	1233230	Scytonema tolypothrichoides VB-61278	Scaffold
GCF_001189955.1	LFLT00000000.1	211589	211589	Herbaspirillum chlorophenolicum	Contig
GCF_001942625.1	MLCL00000000.1	1908205	1908205	Mycobacterium sp. 27335	Contig
GCF_001423105.1	LMNV00000000.1	1736329	1736329	Frondihabitans sp. Leaf304	Scaffold
GCF_000149755.1	AAQY00000000.2	67593	67593	Phytophthora sojae	Scaffold
GCF_000876205.1	AWTT00000000.1	1335616	1335616	Lactobacillus wasatchensis	Contig
GCF_900167565.1	FUZV00000000.1	428993	428993	Pseudoxanthomonas indica	Contig
GCF_000319245.1		1208923	233181	Candidatus Kinetoplastibacterium blastocrithidii (ex Strigomonas culicis)	Complete Genome
GCF_002071575.1	MSDZ00000000.1	92647	92647	Paraburkholderia tropica	Scaffold
GCF_000502375.1	AYWU00000000.1	1287182	1287182	Mesorhizobium sp. L48C026A00	Contig
GCF_000341025.1	ANBF00000000.1	1246485	245836	Nocardiopsis salina YIM 90010	Contig
GCF_001485395.1	BBQS00000000.1	1218247	1218247	Ralstonia sp. NT80	Contig
GCF_000518605.1	JADX00000000.1	1336247	173509	Shewanella fidelis ATCC BAA-318	Scaffold
GCF_000252125.1	AHKF00000000.1	1086011	229204	Flavobacterium frigoris PS1	Contig
GCF_001655685.1	LYVF00000000.1	1838280	1838280	Desulfotomaculum copahuensis	Contig
GCF_900119645.1	FPKK00000000.1	1566203	1566203	Pseudomonas sp. NFACC43	Scaffold
GCF_000241265.1	BAEE00000000.1	1073574	263909	Gordonia araii NBRC 100433	Contig
GCF_001423645.1	LMOW00000000.1	1736281	1736281	Microbacterium sp. Leaf161	Contig
GCF_000586495.1	BAWL00000000.1	1450694	1450694	Bacillus sp. TS-2	Contig
GCF_900113345.1	FOOZ00000000.1	481446	481446	Nautella italica	Scaffold
GCF_900129885.1	FQXE00000000.1	658167	658167	Candidimonas bauzanensis	Scaffold
GCF_001837455.1	LTPD00000000.1	1715051	1715051	Streptococcus sp. HMSC068F04	Scaffold
GCF_001273955.1	LIGI00000000.1	1684144	1684144	Bacillus sp. FJAT-27245	Scaffold
GCF_000942395.1	CECI00000000.1	1329796	1329796	Risungbinella massiliensis	Scaffold
GCF_000188175.1	AEVN00000000.1	626939	626940	Phascolarctobacterium succinatutens YIT 12067	Scaffold
GCF_001837155.1	LTPS00000000.1	1715035	1715035	Staphylococcus sp. HMSC064A01	Scaffold
GCF_000224475.1		756883	756883	halophilic archaeon DL31	Complete Genome
GCF_000191045.1		868864	64160	Desulfurobacterium thermolithotrophum DSM 11699	Complete Genome
GCF_000469525.1	AWVS00000000.1	1321774	671213	Leptotrichia sp. oral taxon 225 str. F0581	Scaffold
GCF_002108605.1	MTBN00000000.1	326522	326522	Neisseria animaloris	Contig
GCF_000385435.1	AGWC00000000.1	1094496	165694	Bartonella schoenbuchensis m07a	Scaffold
GCF_000314775.2	AGZY00000000.1	999424	999424	Streptococcus sp. F0441	Scaffold
GCF_000520555.1	AZSA00000000.1	1312954	1312954	Arthrobacter sp. Br18	Scaffold
GCF_000687975.1	JIAB00000000.1	1392493	1392493	Lachnospiraceae bacterium AC2031	Contig
GCF_900079405.2	FKJI00000000.3	463642	463642	Streptomyces sp. F-1	Scaffold
GCF_000165795.1	AEIV00000000.1	584708	81412	Aminomonas paucivorans DSM 12260	Chromosome
GCF_001515545.1	BCNR00000000.1	1219032	32013	Comamonas terrigena NBRC 13299	Contig
GCF_001570925.1	BCSP00000000.1	1349787	272239	Zimmermannella bifida NBRC 103089	Contig
GCF_000509105.1	BAIF00000000.2	1232453	1232453	Clostridiales bacterium VE202-21	Contig
GCF_000186385.1		709986	309887	Deinococcus maricopensis DSM 21211	Complete Genome
GCF_000717715.1	JOAI00000000.1	1463833	1463833	Streptomyces sp. NRRL B-24484	Contig
GCF_000381825.1	ARMP00000000.1	1158146	1158146	Thioalkalivibrio sp. ALJT	Scaffold
GCF_000767615.3		93220	93220	Pandoraea pnomenusa	Complete Genome
GCF_002119805.1		1855823	1855823	Macrococcus canis	Complete Genome
GCF_000372985.1	ARDA00000000.1	667585	667585	Burkholderia sp. JPY251	Scaffold
GCF_002086125.1	MVHG00000000.1	1265311	425468	Mycobacterium arosiense ATCC BAA-1401 = DSM 45069	Contig
GCF_000716615.1	JNXF00000000.1	1463877	1463877	Streptomyces sp. NRRL F-6674	Contig
GCF_000016645.1		376686	986	Flavobacterium johnsoniae UW101	Complete Genome
GCF_001406815.1	CVRR00000000.1	301302	301302	Roseburia faecis	Contig
GCF_001421625.1	LMKT00000000.1	1735691	1735691	Sphingomonas sp. Leaf226	Contig
GCF_900176465.1	FWXR00000000.1	937218	937218	Fulvimarina manganoxydans	Contig
GCF_000717735.1	JOBE00000000.1	29306	29306	Streptomyces griseoluteus	Contig
GCF_001838875.1	LTMR00000000.1	1608870	1608870	Staphylococcus sp. HMSC36D07	Scaffold
GCF_000275725.1	AJTS00000000.1	1177117	502821	Halomonas stevensii S18214	Contig
GCF_002101935.1	LQPV00000000.1	1743230	1743230	Mycobacterium sp. IEC1808	Contig
GCF_000816485.1	JUIG00000000.1	1428624	1428624	Streptomyces sp. MUSC 125	Contig
GCF_001422265.1	LMMN00000000.1	1736246	1736246	Methylobacterium sp. Leaf90	Scaffold
GCF_000967735.1	JXYF00000000.1	579490	579490	Paracoccus sp. S4493	Contig
GCF_000364805.1		1265601	1265601	Streptomyces sp. PAMC 26508	Complete Genome
GCF_001808715.1	LTLC00000000.1	1715099	1715099	Staphylococcus sp. HMSC077B09	Scaffold
GCF_000259075.1	AJKI00000000.1	1168289	989	Marinilabilia salmonicolor JCM 21150	Contig
GCF_900177765.1	FXWI00000000.1	1938889	1938889	Agreia sp. VKM Ac-1783	Contig
GCF_000502795.1	AYVO00000000.1	1287325	1287325	Mesorhizobium sp. LSJC268A00	Contig
GCF_000597805.1	JFAP00000000.1	1448857	1448857	Campylobacter corcagiensis	Contig
GCF_000816105.1		1432656	110164	Thermococcus guaymasensis DSM 11113	Complete Genome
GCF_001665525.1	LZSP00000000.1	1834099	1834099	Nocardia sp. 852002-51244_SCH5132740	Contig
GCF_000455525.1	CANL00000000.1	1229780	41950	Candidatus Microthrix parvicella RN1	Scaffold
GCF_001644605.1		1178515	1178515	Paenibacillus swuensis	Complete Genome
GCF_000162575.1	ACSF00000000.1	537970	123841	Helicobacter canadensis MIT 98-5491	Chromosome
GCF_002117125.1		331648	331648	Nonlabens spongiae	Chromosome
GCF_001907595.1	LFMY00000000.1	1441469	1441469	Talaromyces atroroseus	Scaffold
GCF_001426245.1	LMCM00000000.1	1736421	1736421	Phycicoccus sp. Root101	Contig
GCF_002153775.1	JOMQ00000000.1	1670659	1670659	Acetobacter sp. DsW_47	Contig
GCF_000475255.1	AXBV00000000.1	1396858	1396858	Marinobacter sp. ES-1	Contig
GCF_001563605.1	LSRB00000000.1	1603887	1603887	Corynebacterium sp. CMW7794	Scaffold
GCF_000015005.1		246196	1772	Mycobacterium smegmatis str. MC2 155	Complete Genome
GCF_000256585.3	AJHK00000000.2	406819	406819	Burkholderia sp. SJ98	Contig
GCF_000582235.1	JEXZ00000000.1	1310680	1310680	Acinetobacter sp. 1239920	Contig
GCF_000213255.1		697281	252966	Mahella australiensis 50-1 BON	Complete Genome
GCF_001523915.1	LOVX00000000.1	1637862	1637862	Burkholderia sp. LA-2-3-30-S1-D2	Contig
GCF_001907675.1	MPNT00000000.1	53378	53378	Mycobacterium paraffinicum	Scaffold
GCF_001665535.1	LZSQ00000000.1	1834105	1834105	Mycobacterium sp. 852002-51961_SCH5331710	Contig
GCF_000981585.1		1073571	483937	Paenibacillus riograndensis SBR5	Complete Genome
GCF_000341145.1	ANBE00000000.1	1246474	124285	Nocardiopsis xinjiangensis YIM 90004	Contig
GCF_001458595.1	CZLD00000000.1	137838	137838	Clostridium neonatale	Scaffold
GCF_900013495.1	FBVY00000000.1	1183436	1183409	Agrobacterium genomosp. 2 str. CFBP 5494	Scaffold
GCF_001405455.1	CYZP00000000.1	40520	40520	Blautia obeum	Contig
GCF_900141635.1	FSRH00000000.1	1121324	1557	Peptoclostridium litorale DSM 5388	Scaffold
GCF_000162015.1	ACOP00000000.2	411483	853	Faecalibacterium prausnitzii A2-165	Scaffold
GCF_001858245.1	MKFT00000000.1	190895	190895	Vibrio rotiferianus	Scaffold
GCF_001639295.1	LWMV00000000.1	49547	49547	Methanobrevibacter curvatus	Contig
GCF_001027905.1	LDNY00000000.1	1647415	1647415	Exiguobacterium sp. JLM-2	Scaffold
GCF_000829515.1	JXRR00000000.1	220754	220754	Jeotgalibacillus campisalis	Contig
GCF_001679965.1	LFOE00000000.1	354243	354243	Mycobacterium kumamotonense	Scaffold
GCF_001462205.1	LKIR00000000.1	1708091	1708091	Halopenitus sp. DYS4	Scaffold
GCF_000475275.1	AXBY00000000.1	1397530	1397530	Labrenzia sp. C1B10	Contig
GCF_900113235.1	FOOP00000000.1	1335	1335	Streptococcus equinus	Scaffold
GCF_000785535.1		1494608	1494608	Arthrobacter sp. PAMC 25486	Complete Genome
GCF_000308195.1	AMZF00000000.1	1231391	305977	Pusillimonas noertemannii BS8	Contig
GCF_002005205.2		359	359	Agrobacterium rhizogenes	Complete Genome
GCF_000260795.1	AJGU00000000.1	1124982	1124982	Treponema sp. JC4	Contig
GCF_001458215.1	CYTW00000000.1	1715693	1715693	Phaeobacter sp. CECT 7735	Contig
GCF_000398925.1	AQOB00000000.1	1203606	501571	Butyricicoccus pullicaecorum 1.2	Scaffold
GCF_000242935.2		794903	794903	Opitutaceae bacterium TAV5	Complete Genome
GCF_000227355.1	AGFP00000000.1	1048830	2116	Mycoplasma iowae 695	Contig
GCF_001648415.1	LXSN00000000.1	1795829	1795829	Eikenella sp. NML070372	Contig
GCF_001142305.1	CQBH00000000.1	419257	419257	Yersinia massiliensis	Scaffold
GCF_000518305.1	JADI00000000.1	1399794	29560	Mycoplasma imitans ATCC 51306	Scaffold
GCF_000621525.1	JHYC00000000.1	1408444	45064	Legionella fairfieldensis ATCC 49588	Scaffold
GCF_900128455.1	FQRZ00000000.1	1841856	1841856	Bacteroides mediterraneensis	Scaffold
GCF_000338995.1	AEIN00000000.1	665912	45130	Bipolaris sorokiniana ND90Pr	Scaffold
GCF_000444055.1	AURB00000000.1	1356854	1450	Alicyclobacillus acidoterrestris ATCC 49025	Contig
GCF_001610955.1		33941	33941	Geobacillus thermoleovorans	Complete Genome
GCF_002002725.1	MUNW00000000.1	1945861	1945861	Sinorhizobium sp. A49	Contig
GCF_000282555.1	AKJB00000000.1	1144321	1144321	Pseudomonas sp. GM102	Contig
GCF_001553565.1		111015	111015	Actinomyces radicidentis	Complete Genome
GCF_000162535.1	ACRQ00000000.1	469591	469591	Parabacteroides sp. 20_3	Scaffold
GCF_000199675.1		926569	167964	Anaerolinea thermophila UNI-1	Complete Genome
GCF_000196535.1		548479	2051	Mobiluncus curtisii ATCC 43063	Complete Genome
GCF_000328705.1		1179773	103731	Saccharothrix espanaensis DSM 44229	Complete Genome
GCF_000092565.1		189518	173	Leptospira interrogans serovar Lai str. 56601	Complete Genome
GCF_001312345.1	BBDL00000000.1	493385	1295382	Methylogaea oryzae JCM 16910	Contig
GCF_000008465.1		283942	135577	Idiomarina loihiensis L2TR	Complete Genome
GCF_900112515.1	FOMC00000000.1	928856	928856	Tropicibacter multivorans	Scaffold
GCF_000209125.1	AANV00000000.2	370354	46681	Entamoeba dispar SAW760	Scaffold
GCF_001244735.1	CWJM00000000.1	1499685	1499685	Bacillus andreraoultii	Scaffold
GCF_001625325.1	JRQQ00000000.1	1172626	1172626	Altererythrobacter sp. MH-B5	Contig
GCF_000711305.1	JOMK00000000.1	1449087	1449087	Thiomicrospira sp. MA2-6	Contig
GCF_000024005.1		485918	79329	Chitinophaga pinensis DSM 2588	Complete Genome
GCF_001938135.1	MNBM00000000.1	1912098	1912098	Brucella sp. CMUL 024	Contig
GCF_001426705.1	LMFC00000000.1	1736546	1736546	Cellulomonas sp. Root485	Contig
GCF_900115035.1	FOVB00000000.1	1185766	1185766	Thioclava dalianensis	Scaffold
GCF_000242155.1	ACTW00000000.1	658087	658087	Lachnospiraceae bacterium 7_1_58FAA	Scaffold
GCF_000426285.1	AUFB00000000.1	1041147	29450	Rhizobium leucaenae USDA 9039	Scaffold
GCF_001984105.1	MTQM00000000.1	1933777	1933777	Microbacterium sp. CSI-V	Contig
GCF_000710935.1	BAYV00000000.1	1492281	1492281	alpha proteobacterium Q-1	Contig
GCF_001598375.1	BCYV00000000.1	1219042	13688	Novosphingobium capsulatum NBRC 12533	Contig
GCF_001299155.1	CYSW00000000.1	1806487	1806487	Achromobacter sp. 2789STDY5608629	Scaffold
GCF_000764795.1	BBNS00000000.1	504487	504487	Jejuia pallidilutea	Contig
GCF_002005365.1		643674	643674	Paenalcaligenes hominis	Complete Genome
GCF_900176335.1	FWXW00000000.1	1122930	100176	Papillibacter cinnamivorans DSM 12816	Scaffold
GCF_000152265.2		333146	97393	Ferroplasma acidarmanus fer1	Complete Genome
GCF_000731795.1	JGVK00000000.1	1179155	1179155	Candidatus Photodesmus blepharus	Contig
GCF_000971985.1	LAQQ00000000.1	1567106	1567106	Paenibacillus dauci	Scaffold
GCF_001556045.1	LSIC00000000.1	1768753	1768753	Bradyrhizobium sp. CCH5-F6	Contig
GCF_000223845.1	AFNH00000000.2	110365	110365	Gregarina niphandrodes	Scaffold
GCF_002113485.1	NEIF00000000.1	1981702	1981702	Pseudomonas sp. R19(2017)	Scaffold
GCF_002135295.1	NEGG00000000.1	1977877	1977877	Acinetobacter sp. ANC 5054	Contig
GCF_000969645.2		1236179	1236179	Janthinobacterium sp. B9-8	Complete Genome
GCF_900094975.1	FMAU00000000.1	1402860	1402860	Bacillus enclensis	Scaffold
GCF_001315045.1	BAZN00000000.1	1236970	127891	Bacillus wakoensis JCM 9140	Contig
GCF_000751355.1	CCJP00000000.1	1504672	1504672	Polaromonas sp. CG9_12	Contig
GCF_001320385.1	BCBE00000000.1	1661043	1661043	Pseudomonas sp. NBRC 111128	Contig
GCF_000724705.2	JFHO00000000.1	1464546	1464546	Acidiphilium sp. JA12-A1	Contig
GCF_000025125.1		1453429	713887	Candidatus Atelocyanobacterium thalassa isolate ALOHA	Complete Genome
GCF_000718935.1	JODA00000000.1	1463895	1463895	Streptomyces sp. NRRL S-237	Contig
GCF_000752675.1	CCNO00000000.1	1504822	1504822	bacterium OL-1	Contig
GCF_000336575.1	AOPO00000000.1	1204738	664683	Halomonas titanicae BH1	Contig
GCF_001487105.1	FAVJ00000000.1	1720300	1720300	Ruminococcus sp. AT10	Scaffold
GCF_001815145.1	LTTN00000000.1	1739510	1739510	Staphylococcus sp. HMSC065E08	Scaffold
GCF_001693475.1	MAUH00000000.1	1869230	1869230	Chryseobacterium sp. CBo1	Contig
GCF_000550785.1		1285583	160386	Corynebacterium casei LMG S-19264	Complete Genome
GCF_002160325.1	NFKJ00000000.1	1965575	1965575	Lachnoclostridium sp. An181	Contig
GCF_001941975.1	LSLJ00000000.1	1337886	47679	Sporomusa sphaeroides DSM 2875	Contig
GCF_001687665.2		414778	414778	Planococcus donghaensis	Complete Genome
GCF_000195855.1		272631	1769	Mycobacterium leprae TN	Complete Genome
GCF_001420875.1	LJFZ00000000.1	573496	573496	Frankia sp. AvcI1	Scaffold
GCF_000210615.1		717960	39483	Faecalitalea cylindroides T2-87	Chromosome
GCF_000171875.1	ABHI00000000.1	391603	391603	Flavobacteriales bacterium ALC-1	Contig
GCF_000424765.1	AUKN00000000.1	1288079	1288079	Streptomyces sp. CNT318	Scaffold
GCF_000701765.1	JNJS00000000.1	1408312	1408312	Pseudobutyrivibrio sp. LB2011	Scaffold
GCF_001807935.1	LUAC00000000.1	1581086	1581086	Streptococcus sp. HMSC11C05	Scaffold
GCF_000613285.1	BAIN00000000.1	1234671	1076592	Acetobacter papayae JCM 25143	Contig
GCF_001709345.1	MDTQ00000000.1	197479	197479	Terasakiispira papahanaumokuakeensis	Scaffold
GCF_001905845.1	LIVZ00000000.1	1703942	1703942	Streptomyces sp. TSRI0107	Scaffold
GCF_001422645.1	LMLR00000000.1	1736232	1736232	Arthrobacter sp. Leaf69	Scaffold
GCF_000648615.1	JFZC00000000.1	1444306	269673	Sporolactobacillus terrae DSM 11697	Contig
GCF_001078575.1	LFZM00000000.1	1676617	1676617	Ralstonia sp. MD27	Scaffold
GCF_002112745.1	NEIP00000000.1	1981712	1981712	Pseudomonas sp. B7(2017)	Scaffold
GCF_900176545.1	FWXP00000000.1	1898205	1898205	Ruminococcaceae bacterium	Contig
GCF_000175115.2		443143	443143	Geobacter sp. M18	Complete Genome
GCF_000425445.1	AUDL00000000.1	1121888	281361	Flavobacterium denitrificans DSM 15936	Scaffold
GCF_000374425.1	ARFU00000000.1	1120928	202955	Acinetobacter tjernbergiae DSM 14971 = CIP 107465	Scaffold
GCF_000336635.1	AOLY00000000.1	1227453	29282	Haloarcula japonica DSM 6131	Contig
GCF_000577245.1	CBYO000000000.1	1347087	1347087	Paucisalibacillus sp. EB02	Contig
GCF_002208095.1		1915310	1915310	Enterobacter cloacae complex sp. ABFPL	Complete Genome
GCF_001051235.1	CBTJ000000000.2	1400863	1400862	Candidatus Competibacter denitrificans Run_A_D11	Scaffold
GCF_000239855.1	BADT00000000.1	388384	388384	Pseudoalteromonas sp. BSi20652	Contig
GCF_000244515.1	AHOC00000000.2	1049968	29507	Leptospira kirschneri serovar Valbuzzi str. 200702274	Contig
GCF_002078235.1	MSGP00000000.1	67581	67581	Streptomyces viridosporus	Scaffold
GCF_001424665.1	LMQS00000000.1	1736373	1736373	Methylophilus sp. Leaf416	Contig
GCF_000972495.1	LATM00000000.1	1629124	1629124	Hymenobacter terrenus	Contig
GCF_001836665.1	LTQM00000000.1	1715062	1715062	Pseudomonas sp. HMSC061A10	Scaffold
GCF_000739375.1		1392005	285	Comamonas testosteroni TK102	Complete Genome
GCF_001553475.1	BBOY00000000.1	285533	285533	Streptomyces endus	Contig
GCF_001886415.1		314275	314275	Alteromonas mediterranea	Complete Genome
GCF_000337115.1	AOIR00000000.1	1227489	121872	Haloterrigena thermotolerans DSM 11522	Contig
GCF_001244405.1	CVTZ00000000.1	1658112	1658112	Eubacterium sp. SB2	Scaffold
GCF_900167035.1	FUXF00000000.1	171291	171291	Mycoplasma verecundum	Contig
GCF_001808485.1	LWMX00000000.1	1581145	1581145	Nosocomiicoccus sp. HMSC09A07	Scaffold
GCF_900176535.1	FWXT00000000.1	151894	151894	Pedobacter africanus	Contig
GCF_001043615.1	LDUL00000000.1	1628208	1628208	Burkholderia sp. LK4	Contig
GCF_000257605.1	AHZM00000000.1	1144884	1144884	Pseudomonas sp. R62	Scaffold
GCF_001188875.1		1295	1295	Staphylococcus schleiferi	Complete Genome
GCF_000507845.1	AZJI00000000.1	1357400	398626	Helicobacter macacae MIT 99-5501	Scaffold
GCF_001483865.1		76731	76731	Roseateles depolymerans	Complete Genome
GCF_001429555.1	LMSR00000000.1	1736413	1736413	Nocardioides sp. Soil797	Contig
GCF_000702125.1	JNKS00000000.1	1410628	1410628	Lachnospiraceae bacterium ND2006	Scaffold
GCF_000686125.1	JMMA00000000.1	877411	877411	Ruminococcus sp. NK3A76	Contig
GCF_001592365.1	BCWU00000000.1	1223541	40516	Gordonia hydrophobica NBRC 16057	Contig
GCF_000755245.1	BBMP00000000.1	1264579	1264579	Halococcus sediminicola	Contig
GCF_000174175.1	ACFU00000000.1	553218	203	Campylobacter rectus RM3267	Contig
GCF_900168135.1	FUZD00000000.1	1279029	1279029	Arthrobacter sp. 49Tsu3.1M3	Scaffold
GCF_001580015.1	LSZQ00000000.1	1548207	1548207	Cephaloticoccus primus	Contig
GCF_001424105.1	LMQH00000000.1	1736361	1736361	Chryseobacterium sp. Leaf394	Scaffold
GCF_000155735.2		391616	53946	Octadecabacter arcticus 238	Complete Genome
GCF_000787435.1	JRLC00000000.1	1548750	1548750	Anoxybacillus sp. BCO1	Contig
GCF_001975985.1	MTQF00000000.1	1937528	1937528	[Flexibacter] sp. ATCC 35103	Scaffold
GCF_001305515.1	LJYW00000000.1	665126	665126	Prosthecomicrobium hirschii	Scaffold
GCF_002007565.1		1686310	1686310	Bartonella apis	Complete Genome
GCF_001428645.1	LMIH00000000.1	1736492	1736492	Acidovorax sp. Root217	Scaffold
GCF_002140775.1	NGMR00000000.1	1987386	1987386	Enterococcus sp. 5B7_DIV0075	Scaffold
GCF_000739065.1		1301915	1301915	Methanocaldococcus bathoardescens	Complete Genome
GCF_001282725.1	CXYX00000000.1	1658111	1658111	Inediibacterium massiliense	Scaffold
GCF_000424385.1	AUJU00000000.1	1280680	1280680	Butyrivibrio sp. LC3010	Scaffold
GCF_001904675.1	MRCF00000000.1	1137095	1137095	Scytonema sp. HK-05	Scaffold
GCF_001418495.1	LIQY00000000.1	1650571	1650571	Streptomyces pathocidini	Scaffold
GCF_002081495.1	NAVC00000000.1	1462558	1462558	Streptomyces sp. B9173	Contig
GCF_001639725.1	LTAW00000000.1	1806668	1806668	Marinomonas atlantica	Contig
GCF_000769115.1	JQZV00000000.1	36875	36875	Porphyromonas canoris	Contig
GCF_000014865.1		156889	1124597	Magnetococcus marinus MC-1	Complete Genome
GCF_000255535.1		1151116	34038	Rahnella aquatilis HX2	Complete Genome
GCF_001279445.1	LGCZ00000000.1	1415552	1415552	Streptomyces sp. WM6349	Contig
GCF_001426435.1	LMER00000000.1	1736539	1736539	Angustibacter sp. Root456	Scaffold
GCF_000306785.1		477641	477641	Modestobacter marinus	Complete Genome
GCF_001444425.1		1249552	1249552	Pseudohongiella spirulinae	Complete Genome
GCF_000336895.1	AOLX00000000.1	1230451	43776	Haloarcula argentinensis DSM 12282	Contig
GCF_001809345.1	LTJW00000000.1	1715080	1715080	Neisseria sp. HMSC072B12	Scaffold
GCF_000380965.1	ARKW00000000.1	1122919	431596	Paenibacillus ginsengihumi DSM 21568	Scaffold
GCF_000768675.1	AVPI00000000.1	1385518	913969	Knoellia flava TL1	Contig
GCF_001940335.1	MLGD00000000.1	437900	437900	Pseudomonas marincola	Contig
GCF_001693515.1	MAXB00000000.1	190148	190148	Bradyrhizobium paxllaeri	Contig
GCF_001187905.1	LGIS00000000.1	1681195	1681195	Pantoea sp. RIT-PI-b	Contig
GCF_001624615.1	LVHZ00000000.1	1817673	1817673	Geobacillus sp. 15	Scaffold
GCF_000832075.1	JPIU00000000.1	1547597	1547597	Sanguibacteroides justesenii	Contig
GCF_001704765.1	MBFK00000000.1	1850094	1850094	Ensifer shofinae	Contig
GCF_000367125.1	AQNR00000000.1	1160234	1160234	Brucella sp. UK38/05	Contig
GCF_000620985.1	JHZM00000000.1	1121126	2756	Brochothrix thermosphacta DSM 20171 = FSL F6-1036	Scaffold
GCF_001635315.1	LWGE00000000.1	1822265	1822265	Oleiphilus sp. HI0123	Contig
GCF_000804305.1	JWHB00000000.1	1501691	1501691	Acinetobacter sp. YZS-X1-1	Contig
GCF_001007995.1		1309411	1309411	Deinococcus soli Cha et al. 2016	Complete Genome
GCF_001889045.1		1850252	1850252	Tenacibaculum sp. LPB0136	Complete Genome
GCF_000377845.1	ARJC00000000.1	545264	545264	Thioalkalivibrio sp. AKL11	Scaffold
GCF_000425205.1	AULI00000000.1	1385510	516704	Pontibacillus halophilus JSM 076056 = DSM 19796	Scaffold
GCF_000622895.1	AVCC00000000.1	1349818	1349818	Herminiimonas sp. CN	Contig
GCF_000564855.1	AYXG00000000.1	909613	909613	Actinokineospora spheciospongiae	Contig
GCF_900106065.1		75612	75612	Pseudomonas mandelii	Chromosome
GCF_000598085.1	JFHU00000000.1	1380763	1380763	Paenibacillus darwinianus	Scaffold
GCF_001906585.1	JUJA00000000.1	864058	864058	Streptomyces kebangsaanensis	Scaffold
GCF_000374945.1	ARGU00000000.1	1151118	1151118	Arthrobacter sp. 161MFSha2.1	Scaffold
GCF_000820705.1	CCXI00000000.1	1325933	1325933	Clostridium polynesiense	Contig
GCF_001810405.1	LTHW00000000.1	1715216	1715216	Staphylococcus sp. HMSC069D12	Scaffold
GCF_001635135.1	LWFU00000000.1	1822255	1822255	Oleiphilus sp. HI0080	Contig
GCF_000952935.1		83555	83555	Chlamydia abortus	Complete Genome
GCF_001878675.1		1482	1482	Virgibacillus halodenitrificans	Complete Genome
GCF_000208545.1	AEKA00000000.1	754332	754332	Escherichia sp. TW10509	Contig
GCF_001974855.1	MTQB00000000.1	1938366	1938366	Pseudoalteromonas sp. SK18	Contig
GCF_000734965.1	JMTB00000000.1	1005994	158852	Trabulsiella guamensis ATCC 49490	Contig
GCF_001815925.1	LWPS00000000.1	1581148	1581148	Clostridium sp. HMSC19A10	Scaffold
GCF_001889605.1		1670800	1670800	Mesorhizobium sp. B7	Complete Genome
GCF_001175005.1	CVPA00000000.1	1806507	1806507	Bacillus sp. Co1-6	Contig
GCF_900155955.1	FTPM00000000.1	1761774	1761774	Burkholderia sp. b13	Contig
GCF_900167145.1	FUWG00000000.1	261392	261392	Treponema porcinum	Scaffold
GCF_000620205.1	JHVP00000000.1	1380393	1380393	Geodermatophilaceae bacterium URHA0031	Scaffold
GCF_001499615.1		446692	446692	Acetobacter senegalensis	Complete Genome
GCF_000371465.1	AGYT00000000.1	999411	179628	Clostridium colicanis 209318	Scaffold
GCF_900105805.1		321662	321662	Pseudomonas moraviensis	Chromosome
GCF_900004955.1	CTRK00000000.1	1629663	1629663	Thiomonas sp. ACO3	Contig
GCF_001647155.1	LRHL00000000.1	1622207	1622207	Haloarcula sp. K1	Scaffold
GCF_000496755.2	AYKS00000000.2	1410619	1410619	Serratia sp. DD3	Contig
GCF_002165375.1	NHRR00000000.1	2004650	2004650	Acinetobacter sp. WCHA5	Scaffold
GCF_001631935.1	LVHV00000000.1	1801630	1801630	Synechococcus sp. MIT S9509	Scaffold
GCF_000412695.1		1245471	53412	Pseudomonas resinovorans NBRC 106553	Complete Genome
GCF_001550315.1	LRTS00000000.1	1789652	1789652	Streptomyces sp. 96-12	Contig
GCF_001996115.1	MUFH00000000.1	1909455	1909455	Salinivibrio sp. MA427	Scaffold
GCF_000298215.1	BAHD00000000.1	1184609	111564	Kineosphaera limosa NBRC 100340	Contig
GCF_000820025.1	CDBI00000000.1	70856	70856	Aeromonas popoffii	Scaffold
GCF_001905045.1	LWLA00000000.1	1804758	1804758	Streptomyces sp. CB03911	Scaffold
GCF_001500025.1	LQIW00000000.1	1772286	1772286	Mycobacterium sp. IS-1590	Contig
GCF_000953475.1		1156937	591154	Methylacidiphilum fumariolicum SolV	Complete Genome
GCF_001262505.1	LGYG00000000.1	1692241	1692241	Shinella sp. SUS2	Scaffold
GCF_000419445.1	AULK00000000.1	1121372	444608	Gryllotalpicola ginsengisoli DSM 22003	Scaffold
GCF_000372745.1	ARCJ00000000.1	1123320	159449	Streptomyces scabrisporus DSM 41855	Scaffold
GCF_001811805.1	LTFJ00000000.1	1739324	1739324	Corynebacterium sp. HMSC064E08	Scaffold
[truncated: 12,070 more rows]
